# Supplementary material for: Contrasting latitudinal patterns in phylogenetic diversity between woody and herbaceous communities
Source: Sci Rep. 2019 Apr 23;9:6443. doi: 10.1038/s41598-019-42827-1 (PMC6478853; doi:10.1038/s41598-019-42827-1)
Supplement: Supplementary file 2 — Dataset 1 [file 41598_2019_42827_MOESM2_ESM.csv]

community.type	no.article	source.of.spp.list	original.growth.form	latitude	abs.lat	longitude	realm	veg.type.original	new.veg.type	plot.size.ha	ses.mpd	ses.mntd	ses.mpd.without.gymno	ses.mntd.without.gymno	bio1	bio12	reference
Woody	JST92	Table 1	trees	42.0310665489752	42.0310665489752	-93.6394577669678	Nearctic	forest, oak-hickory	closed	0.0405	-1.60562891450321	-3.03938251975313	-3.05765292848251	-3.04325088357361	8.8	837	Aikman & Smelser, 1938
Woody	JST92	Table 1	trees	42.0366245647445	42.0366245647445	-93.6306329968432	Nearctic	forest, transition between oak-hickory and maple-linden	closed	0.0405	-1.40126272752524	-2.89671756463307	-2.5907825610491	-3.0082144601014	8.8	837	Aikman & Smelser, 1938
Woody	JST92	Table 1	trees	42.0448481842056	42.0448481842056	-93.6334111682372	Nearctic	forest, maple-linden	closed	0.0405	-0.59626572425414	-0.312571701154781	-0.936843215901467	-0.265583234684679	8.8	837	Aikman & Smelser, 1938
Woody	L01	Plot data	trees	-16.3058589261118	16.3058589261118	46.8355920033529	Afrotropical		closed	0.1	-0.533696512317786	-3.31549545754016	0.814924369502662	-3.28626072406832	26.6	1480	Alwyn Gentry’s dataset
Woody	L02	Plot data	trees	5.0148601948563	5.0148601948563	9.16732540447265	Afrotropical		closed	0.1	-1.72578901933698	-4.93938822697989	-1.48819282708615	-4.66622419899832	19.2	2553	Alwyn Gentry’s dataset
Woody	L03	Plot data	trees	1.1271984577924	1.1271984577924	13.1818877663184	Afrotropical		closed	0.1	-1.65209199396969	-4.51516493865314	-2.15638860535679	-4.47561278439603	23.2	1638	Alwyn Gentry’s dataset
Woody	L04	Plot data	trees	-23.6324954091943	23.6324954091943	44.5808887978829	Afrotropical		closed	0.1	-1.98921047740276	-3.59947216099695	-3.61568916385674	-3.7691307422054	25	630	Alwyn Gentry’s dataset
Woody	L04	Plot data	trees	-23.6122924254461	23.6122924254461	44.5521872605942	Afrotropical		closed	0.1	-2.30437519033539	-3.77459602306051	-4.55684261134672	-4.13795624771224	25	630	Alwyn Gentry’s dataset
Woody	L04	Plot data	trees	-23.6120389402098	23.6120389402098	44.5507383107021	Afrotropical		closed	0.1	-1.91227660876729	-4.72690523544492	-3.68986060448227	-4.98857530642199	25	630	Alwyn Gentry’s dataset
Woody	L05	Plot data	trees	-20.3646606841962	20.3646606841962	57.4100989280269	Afrotropical		closed	0.1	-1.62124382500748	-1.76974001204105	-2.256633928898	-1.520146442912	21	1839	Alwyn Gentry’s dataset
Woody	L06	Plot data	trees	5.72912645736709	5.72912645736709	8.71030810298398	Afrotropical		closed	0.1	-1.8917364610143	-2.19764770373746	-2.12736392940857	-2.00768898794771	26.3	2477	Alwyn Gentry’s dataset
Woody	L07	Plot data	trees	0.580168534517288	0.580168534517288	12.8719659569301	Afrotropical		closed	0.1	-1.82403014297143	-2.76200031975866	-2.0672447959623	-2.50542607586845	24	1649	Alwyn Gentry’s dataset
Woody	L07	Plot data	trees	0.579834522707387	0.579834522707387	12.8527855287306	Afrotropical		closed	0.1	-1.19755679095727	-2.81196948468981	-0.775975437908417	-2.62572374986329	24	1649	Alwyn Gentry’s dataset
Woody	L08	Plot data	trees	4.79177613951266	4.79177613951266	8.99752043697983	Afrotropical		closed	0.1	-1.579085205567	-3.84656396595621	-1.47999917165797	-3.57853756721847	25	2968	Alwyn Gentry’s dataset
Woody	L09	Plot data	trees	2.37466929772869	2.37466929772869	16.1640523322765	Afrotropical		closed	0.1	-0.448926635541577	-2.88081791340704	0.987220188464417	-2.56752566998798	24.9	1637	Alwyn Gentry’s dataset
Woody	L10	Plot data	trees	2.38023258586414	2.38023258586414	16.3279414001573	Afrotropical		closed	0.1	-0.711681648001439	-4.41135844448276	0.605775266036633	-4.28392982576168	24.8	1651	Alwyn Gentry’s dataset
Woody	L100	Plot data	trees	3.55315561930592	3.55315561930592	-76.5826123562641	Neotropical		closed	0.1	-0.859955958101519	-5.33753596251486	0.0643066225193554	-5.00761915693089	18	1855	Alwyn Gentry’s dataset
Woody	L101	Plot data	trees	10.780564650055	10.780564650055	-75.2625853483938	Neotropical		closed	0.1	-2.09277794422226	-4.09564684130337	-3.67272405368664	-4.03919662928583	27.6	852	Alwyn Gentry’s dataset
Woody	L102	Plot data	trees	3.61789346007574	3.61789346007574	-76.5442472371645	Neotropical		closed	0.1	0.140226829906732	-1.94923011879725	2.34446257186958	-1.6432770241018	19.7	1275	Alwyn Gentry’s dataset
Woody	L103	Plot data	trees	-0.683198804436251	0.683198804436251	-77.6535767286457	Neotropical		closed	0.1	-0.613217717835566	-2.83051884033692	1.09380338710163	-2.47142953397503	18.8	4186	Alwyn Gentry’s dataset
Woody	L104	Plot data	trees	-8.83976163855754	8.83976163855754	-75.0015490994975	Neotropical		closed	0.1	0.951621762330437	-4.96915174142923	2.83648247207104	-5.50590147225684	26.1	2547	Alwyn Gentry’s dataset
Woody	L105	Plot data	trees	-15.922229702659	15.922229702659	-67.585411708653	Neotropical		closed	0.1	-1.48104161694537	-6.93186773632747	-0.798426854527697	-6.86995559989832	20.5	1380	Alwyn Gentry’s dataset
Woody	L106	Plot data	trees	-3.52056598166004	3.52056598166004	-73.7086150714569	Neotropical		closed	0.1	-0.646275400178442	-3.39514845984598	0.0619375618496854	-3.61689566806358	26.2	2939	Alwyn Gentry’s dataset
Woody	L107	Plot data	trees	-1.69427013874054	1.69427013874054	-77.6004704222549	Neotropical		closed	0.1	-1.12807679472435	-4.74216232559164	0.621418035585313	-4.51839679964065	23.9	3649	Alwyn Gentry’s dataset
Woody	L108	Plot data	trees	-1.0843496789597	1.0843496789597	-79.6266396331787	Neotropical		closed	0.1	-2.01821625128824	-3.09658365082971	-2.86775169989929	-3.05163103680795	25.4	1856	Alwyn Gentry’s dataset
Woody	L109	Plot data	trees	-24.1291090975887	24.1291090975887	-55.5138146836869	Neotropical		closed	0.1	-1.96156254628119	-4.07484120327088	-3.02274195936099	-4.16222737975739	22.4	1618	Alwyn Gentry’s dataset
Woody	L11	Plot data	trees	-15.5036646301206	15.5036646301206	49.7828820623923	Afrotropical		closed	0.1	-0.789436900742167	-5.25936425519822	0.809522612576699	-4.76623094082841	23.4	3002	Alwyn Gentry’s dataset
Woody	L110	Plot data	trees	-4.90127510674298	4.90127510674298	-73.7309587924182	Neotropical		closed	0.1	-2.16478067541475	-7.28597046517506	-1.88277251435939	-7.27701782040175	26.9	2606	Alwyn Gentry’s dataset
Woody	L111	Plot data	trees	11.0605214591976	11.0605214591976	-74.0001582519338	Neotropical		closed	0.1	2.65785351137473	-1.20698421686281	2.08625507125072	-0.788874756037695	20.8	2610	Alwyn Gentry’s dataset
Woody	L112	Plot data	trees	-11.7843478679378	11.7843478679378	-75.4395854004845	Neotropical		closed	0.1	-1.84662325706669	-3.46961605180872	-2.46849574895663	-3.39567643715624	11.9	714	Alwyn Gentry’s dataset
Woody	L113	Plot data	trees	1.14125012602657	1.14125012602657	-77.9880921607744	Neotropical		closed	0.1	-0.295525769837151	-2.4351963887856	1.89131361308824	-2.16404339901823	17.6	1599	Alwyn Gentry’s dataset
Woody	L114	Plot data	trees	8.31250326174311	8.31250326174311	-74.9179321509041	Neotropical		closed	0.1	-1.89082868930808	-4.94108088029473	-1.99198347600132	-4.84499557097202	28	3103	Alwyn Gentry’s dataset
Woody	L115	Plot data	trees	-19.2875266172737	19.2875266172737	-40.6929778798204	Neotropical		closed	0.1	-2.55880204247527	-5.21037818014307	-3.1603346654851	-5.10112515689466	24.1	1168	Alwyn Gentry’s dataset
Woody	L116	Plot data	trees	8.93445637945028	8.93445637945028	-67.4297558485344	Neotropical		closed	0.1	-1.87327099741347	-2.63255657364504	-3.42066488735949	-2.5814591820164	27.4	1201	Alwyn Gentry’s dataset
Woody	L117	Plot data	trees	-13.5759883156978	13.5759883156978	-68.7821817264426	Neotropical		closed	0.1	-1.20219153462425	-3.78453402199774	0.090336544454556	-3.7661205867418	25.1	2292	Alwyn Gentry’s dataset
Woody	L118	Plot data	trees	-13.570643960936	13.570643960936	-68.7799603631347	Neotropical		closed	0.1	-1.74175360686647	-5.60683829021558	-1.38700516125506	-5.80068797289949	25.1	2292	Alwyn Gentry’s dataset
Woody	L119	Plot data	trees	10.3432276283017	10.3432276283017	-73.13123019333	Neotropical		closed	0.1	-2.15070996479041	-4.31651956445399	-3.62516367929443	-4.23863729656558	26.3	1330	Alwyn Gentry’s dataset
Woody	L12	Plot data	trees	6.9964554228168	6.9964554228168	4.99613299739547	Afrotropical		closed	0.1	-1.80578570523669	-2.46258844317961	-2.81248377682263	-2.21338322288001	26.2	1590	Alwyn Gentry’s dataset
Woody	L120	Plot data	trees	-3.11324174766429	3.11324174766429	-60.1987801306695	Neotropical		closed	0.1	-0.672230516910156	-3.12910400001871	0.502902362324368	-2.82312040634396	27.2	2236	Alwyn Gentry’s dataset
Woody	L121	Plot data	trees	0.125490793492645	0.125490793492645	-78.6317184003908	Neotropical		closed	0.1	-0.126211605551082	-2.78616955032394	2.21388567378831	-2.52268297358329	18.9	1920	Alwyn Gentry’s dataset
Woody	L122	Plot data	trees	5.24363748590462	5.24363748590462	-74.8374406728335	Neotropical		closed	0.1	-1.41569509986091	-2.16483351397597	-1.63826712863425	-2.2054585667857	26.7	1988	Alwyn Gentry’s dataset
Woody	L123	Plot data	trees	-39.4980547421798	39.4980547421798	-73.1624618581217	Neotropical		closed	0.1	2.01958487498704	0.871079649301332	0.170665412749504	-0.212357117751293	8.8	2141	Alwyn Gentry’s dataset
Woody	L124	Plot data	trees	-4.28066996574402	4.28066996574402	-78.6694790834002	Neotropical		closed	0.1	-0.367455796940341	-2.68185294485577	1.93655880611445	-2.47146297952012	21.8	2307	Alwyn Gentry’s dataset
Woody	L125	Plot data	trees	-40.248573985407	40.248573985407	-73.3017882001586	Neotropical		closed	0.1	5.73812417513785	-1.2433552234102	-0.161038519119818	-1.0019560907035	10.8	1768	Alwyn Gentry’s dataset
Woody	L126	Plot data	trees	-3.7969340014644	3.7969340014644	-73.5046542277187	Neotropical		closed	0.1	0.0718514674341589	-3.55446292318321	2.12535664876653	-3.64768819630369	26.4	2839	Alwyn Gentry’s dataset
Woody	L127	Plot data	trees	-3.76633174744435	3.76633174744435	-73.496417350322	Neotropical		closed	0.1	0.525507685750342	-5.15854983603007	2.54489464932426	-5.43049418945391	26.4	2839	Alwyn Gentry’s dataset
Woody	L128	Plot data	trees	6.59006876888685	6.59006876888685	-76.8310801784694	Neotropical		closed	0.1	-0.330514998421169	-3.14296285936643	2.05947813746618	-2.80689761367425	27.4	5168	Alwyn Gentry’s dataset
Woody	L129	Plot data	trees	-4.28460884935223	4.28460884935223	-78.6689431131165	Neotropical		closed	0.1	-0.937112899314888	-4.81835556620734	0.139771560851838	-4.58472204662137	21.8	2307	Alwyn Gentry’s dataset
Woody	L13	Plot data	trees	-5.82518350726925	5.82518350726925	38.6051270570233	Afrotropical		closed	0.1	-1.0081630247597	-4.03654889796812	-1.15006035857531	-4.23944813260029	25.8	1041	Alwyn Gentry’s dataset
Woody	L130	Plot data	trees	5.14974433954862	5.14974433954862	-74.1293346458953	Neotropical		closed	0.1	-0.16946675595256	-1.96473660827801	0.833334884778002	-2.08611720678439	17.8	1563	Alwyn Gentry’s dataset
Woody	L131	Plot data	trees	-10.6384172765166	10.6384172765166	-66.7680785501189	Neotropical		closed	0.1	2.58463921297648	-6.35406656158815	1.24941219759279	-5.98902442573013	26.2	1781	Alwyn Gentry’s dataset
Woody	L132	Plot data	trees	-24.595031513106	24.595031513106	-64.7135963270254	Neotropical		closed	0.1	-0.809061128582655	-1.55812273944442	-0.579007108300194	-1.43047422855419	19.1	612	Alwyn Gentry’s dataset
Woody	L133	Plot data	trees	-0.472206740826934	0.472206740826934	-78.4008151764609	Neotropical		closed	0.1	1.25799995507378	-0.708602545895385	0.338695460010546	-1.55257919606074	9.9	1092	Alwyn Gentry’s dataset
Woody	L134	Plot data	trees	-1.5968940914236	1.5968940914236	-80.7155768810585	Neotropical		closed	0.1	-1.36753502108922	-2.64698222032107	-1.80754944455777	-2.49699997369847	21.6	613	Alwyn Gentry’s dataset
Woody	L135	Plot data	trees	-14.6268925875518	14.6268925875518	-62.6334872443881	Neotropical		closed	0.1	-2.26835810363804	-4.97766247713703	-3.47142504398564	-4.84179266824504	24.9	1296	Alwyn Gentry’s dataset
Woody	L136	Plot data	trees	-40.7124963651224	40.7124963651224	-72.2834467209782	Neotropical		closed	0.1	-0.928074994364383	-1.33612431871984	-1.31872439927129	-1.33035499485184	7.8	2157	Alwyn Gentry’s dataset
Woody	L137	Plot data	trees	-18.3414182981475	18.3414182981475	-59.5131902579777	Neotropical		closed	0.1	-1.89687781845341	-3.01370797105244	-2.79161685988639	-2.68085289717557	25.1	1112	Alwyn Gentry’s dataset
Woody	L138	Plot data	trees	-27.0004810602404	27.0004810602404	-58.0081428566203	Neotropical		closed	0.1	-1.21364369352358	-1.52560040672321	-1.53086378341596	-1.40107629000828	22.1	1143	Alwyn Gentry’s dataset
Woody	L139	Plot data	trees	-12.8396785165276	12.8396785165276	-68.824944400629	Neotropical		closed	0.1	-1.33318300505459	-5.70307709389427	-0.851588646993084	-5.69979176604243	25.5	2156	Alwyn Gentry’s dataset
Woody	L14	Plot data	trees	-18.9174232713692	18.9174232713692	48.428593588965	Afrotropical		closed	0.1	-0.515552802469028	-5.47185498662532	1.93321187569903	-5.4760635416086	19.4	1890	Alwyn Gentry’s dataset
Woody	L140	Plot data	trees	7.49527571674436	7.49527571674436	-76.8134971283842	Neotropical		closed	0.1	-0.92963545242623	-6.57345145281284	-0.924917116012951	-7.13017467702966	27.1	3606	Alwyn Gentry’s dataset
Woody	L141	Plot data	trees	-9.82830372102559	9.82830372102559	-65.6516550903209	Neotropical		closed	0.1	-0.212189377394914	-3.96687586591099	0.230246469684165	-4.50426696875292	26.3	1606	Alwyn Gentry’s dataset
Woody	L142	Plot data	trees	-0.587758466899394	0.587758466899394	-79.3143096712697	Neotropical		closed	0.1	-0.266475896820615	-2.42178068506658	1.63538196850888	-2.09378960895663	24	2692	Alwyn Gentry’s dataset
Woody	L142	Plot data	trees	-0.58521582535468	0.58521582535468	-79.3432276576385	Neotropical		closed	0.1	-0.621312637942475	-4.38882694350975	0.707019310834751	-4.03459958256736	24	2692	Alwyn Gentry’s dataset
Woody	L143	Plot data	trees	-13.3618832014035	13.3618832014035	-69.6694776593987	Neotropical		closed	0.1	-1.58896476202473	-4.61971872267412	-0.963762968366365	-4.44275115962027	24.7	3363	Alwyn Gentry’s dataset
Woody	L144	Plot data	trees	10.5129983514734	10.5129983514734	-72.9118298456166	Neotropical		closed	0.1	4.12486735943367	-1.2872938056833	1.62593682010074	-0.81516834943945	14.5	2231	Alwyn Gentry’s dataset
Woody	L145	Plot data	trees	-16.3115717942454	16.3115717942454	-67.8084035457671	Neotropical		closed	0.1	0.327313846875426	-4.00408541379399	0.275665080167617	-4.98101154668687	16.1	939	Alwyn Gentry’s dataset
Woody	L146	Plot data	trees	-24.6634608708136	24.6634608708136	-64.4893685175106	Neotropical		closed	0.1	-1.7499057138098	-1.99035171960146	-3.49170113610765	-1.96255164587486	17.6	707	Alwyn Gentry’s dataset
Woody	L147	Plot data	trees	-1.58272751757875	1.58272751757875	-80.7114176129363	Neotropical		closed	0.1	-0.209918256051702	0.913614236689941	1.44035016157005	1.37912488425704	21.6	613	Alwyn Gentry’s dataset
Woody	L148	Plot data	trees	-17.7777009817027	17.7777009817027	-63.6990249802731	Neotropical		closed	0.1	-2.09540741371521	-2.78178068183539	-3.42180544752763	-2.80574547291107	20.7	1127	Alwyn Gentry’s dataset
Woody	L149	Plot data	trees	4.91968126434833	4.91968126434833	-74.8345547383837	Neotropical		closed	0.1	-1.46099484595449	-2.87823582177652	-2.30013162385055	-2.78717095325035	27.1	1489	Alwyn Gentry’s dataset
Woody	L15	Plot data	trees	-6.83422419250943	6.83422419250943	39.0800712117553	Afrotropical		closed	0.1	-1.62991035640876	-4.98964367646018	-2.3418843854988	-4.82717921219409	25	1024	Alwyn Gentry’s dataset
Woody	L150	Plot data	trees	4.93809137140401	4.93809137140401	-74.8347957715858	Neotropical		closed	0.1	-1.22055827931023	-3.8452568089184	-1.21764231505023	-3.88963298251143	27.1	1489	Alwyn Gentry’s dataset
Woody	L151	Plot data	trees	3.64302779151127	3.64302779151127	-53.1925035203993	Neotropical		closed	0.1	-1.46990964206139	-5.26751271833617	-1.03632135887878	-5.10868826122169	24.4	2443	Alwyn Gentry’s dataset
Woody	L152	Plot data	trees	-10.3399424680136	10.3399424680136	-75.1747189622093	Neotropical		closed	0.1	-0.932273252876243	-4.30754390638409	0.676535120818115	-4.28507646550297	23.5	2658	Alwyn Gentry’s dataset
Woody	L153	Plot data	trees	4.58054283319041	4.58054283319041	-73.6614066648949	Neotropical		closed	0.1	-0.343094743552497	-2.31643689199223	0.896883864254792	-2.15686268777404	13.2	2184	Alwyn Gentry’s dataset
Woody	L154	Plot data	trees	-3.25436619131826	3.25436619131826	-72.9202132939547	Neotropical		closed	0.1	0.355874668093159	-4.7456102089723	2.07165402487233	-5.13166804396619	26.4	2796	Alwyn Gentry’s dataset
Woody	L155	Plot data	trees	-3.77615764675662	3.77615764675662	-73.5011018279754	Neotropical		closed	0.1	-0.714891704044365	-5.24048606854463	0.917716139224905	-5.31415022696335	26.4	2839	Alwyn Gentry’s dataset
Woody	L156	Plot data	trees	-12.7833037034235	12.7833037034235	-69.2725608834252	Neotropical		closed	0.1	-0.573969759823854	-5.07988792224083	1.3982795344482	-4.90276933596077	25.4	2441	Alwyn Gentry’s dataset
Woody	L157	Plot data	trees	-12.7650550567544	12.7650550567544	-69.2810020219721	Neotropical		closed	0.1	-0.538390859722204	-4.39788725996017	1.38211660853863	-4.23849234284408	25.4	2441	Alwyn Gentry’s dataset
Woody	L158	Plot data	trees	-12.833007573681	12.833007573681	-69.290809275331	Neotropical		closed	0.1	-1.20194083994328	-4.50494300910505	-0.17568290975505	-4.23063403945827	25.4	2478	Alwyn Gentry’s dataset
Woody	L159	Plot data	trees	-12.808160140235	12.808160140235	-69.7097355110012	Neotropical		closed	0.1	-0.259599582588189	-4.41310389450675	1.76924943453998	-4.57217807367482	25	3097	Alwyn Gentry’s dataset
Woody	L16	Plot data	trees	48.6965163175296	48.6965163175296	11.4982775023952	Palearctic		closed	0.1	2.44273120510888	-3.0564192996238	-3.72823670318847	-3.10484762894293	8.4	745	Alwyn Gentry’s dataset
Woody	L160	Plot data	trees	-6.57455592964776	6.57455592964776	-76.4380937241111	Neotropical		closed	0.1	-2.53812288530328	-3.05622418932244	-4.25904227642537	-2.95891332768901	25.5	1149	Alwyn Gentry’s dataset
Woody	L161	Plot data	trees	11.3372249481175	11.3372249481175	-74.3020383520983	Neotropical		closed	0.1	-2.58723944846962	-3.62709313756876	-4.39594084004969	-3.69946639448845	27.6	905	Alwyn Gentry’s dataset
Woody	L162	Plot data	trees	5.76406105482951	5.76406105482951	-76.5683588366862	Neotropical		closed	0.1	-0.763839053277438	-4.8719609933715	1.5897178811057	-4.91407028933007	26.6	7396	Alwyn Gentry’s dataset
Woody	L163	Plot data	trees	10.1556942187715	10.1556942187715	-65.4405111668725	Neotropical		closed	0.1	-3.12143148963208	-4.9303934953087	-5.93273880250054	-4.98972336514465	24.7	936	Alwyn Gentry’s dataset
Woody	L164	Plot data	trees	4.01653150462545	4.01653150462545	-75.4939983671438	Neotropical		closed	0.1	-0.935659092059862	-3.47386850022713	-0.1888242951889	-3.41347544152992	17.1	1983	Alwyn Gentry’s dataset
Woody	L165	Plot data	trees	-5.73414771136828	5.73414771136828	-77.6605782803334	Neotropical		closed	0.1	-1.15085249224145	-5.32406128952083	-0.0730609877909857	-5.38536323685784	18.4	1117	Alwyn Gentry’s dataset
Woody	L166	Plot data	trees	-19.7124827095958	19.7124827095958	-62.1102207535598	Neotropical		closed	0.1	-2.01465252625517	-2.70758529102027	-3.66643667495814	-2.78221054793388	24.7	495	Alwyn Gentry’s dataset
Woody	L167	Plot data	trees	-3.43932144666091	3.43932144666091	-72.8473267223872	Neotropical		closed	0.1	-1.13131319568082	-4.98569380127651	0.365460924509903	-4.56441018672137	26.2	2816	Alwyn Gentry’s dataset
Woody	L167	Plot data	trees	-3.42394575938582	3.42394575938582	-72.8568508844357	Neotropical		closed	0.1	-1.30791402924636	-4.3449618659912	-0.0311243070890866	-3.82623862267497	26.2	2816	Alwyn Gentry’s dataset
Woody	L168	Plot data	trees	-3.4772655104287	3.4772655104287	-72.8478968772199	Neotropical		closed	0.1	-1.35354541270327	-4.36638553921927	-0.706113974222442	-4.27765685277859	26.3	2821	Alwyn Gentry’s dataset
Woody	L169	Plot data	trees	38.5363918202929	38.5363918202929	-90.6533202057052	Nearctic		closed	0.1	0.505532641485185	-2.56065671553741	-3.15868821997941	-4.04252565905036	12.3	994	Alwyn Gentry’s dataset
Woody	L17	Plot data	trees	60.6754017906543	60.6754017906543	23.9320162085071	Palearctic		closed	0.1	5.60371762239526	-1.41878584337321	-0.402190499295391	-0.351258219080902	4.4	604	Alwyn Gentry’s dataset
Woody	L170	Plot data	trees	40.5104448440764	40.5104448440764	-81.288211935563	Nearctic		closed	0.1	-1.69416240387415	-4.24851353416989	-2.94132481736039	-4.20512248650653	9.7	983	Alwyn Gentry’s dataset
Woody	L171	Plot data	trees	38.931561728036	38.931561728036	-77.161304010665	Nearctic		closed	0.1	-0.133891758014199	-2.59064228837061	-4.78284271161461	-3.86404918577165	12.7	1029	Alwyn Gentry’s dataset
Woody	L172	Plot data	trees	46.8137682236358	46.8137682236358	-73.7410580010991	Nearctic		closed	0.1	-0.274649753467149	-3.08209697421557	-5.41893369274596	-4.47190756043406	2	1107	Alwyn Gentry’s dataset
Woody	L173	Plot data	trees	39.7577571800724	39.7577571800724	-86.1540006641392	Nearctic		closed	0.1	0.334161309555572	-2.27967786691392	-3.34106095322152	-3.88373899578704	11.1	1010	Alwyn Gentry’s dataset
Woody	L174	Plot data	trees	39.1824861916807	39.1824861916807	-91.00652957296	Nearctic		closed	0.1	-0.100502372203418	-2.37879250583231	-4.37584735338778	-3.75861649224162	11.7	968	Alwyn Gentry’s dataset
Woody	L175	Plot data	trees	39.5592092456295	39.5592092456295	-84.7237634199764	Nearctic		closed	0.1	-1.34387183637127	-3.171763548019	-2.32622037359115	-3.51517891881171	10.7	1037	Alwyn Gentry’s dataset
Woody	L176	Plot data	trees	39.5403655539825	39.5403655539825	-84.7202597288229	Nearctic		closed	0.1	-1.74063098850294	-3.70083634526856	-2.90135661641626	-3.980930734109	10.7	1037	Alwyn Gentry’s dataset
Woody	L177	Plot data	trees	40.5027616842371	40.5027616842371	-95.7256233459618	Nearctic		closed	0.1	-1.94917782368865	-4.19006056306248	-3.78412070835545	-4.63368040564666	10.9	842	Alwyn Gentry’s dataset
Woody	L178	Plot data	trees	40.7866544667165	40.7866544667165	-79.3354370159004	Nearctic		closed	0.1	-1.46405106431587	-2.88106521749919	-2.60096918299749	-3.08391312216042	9.1	1076	Alwyn Gentry’s dataset
Woody	L179	Plot data	trees	41.684733761847	41.684733761847	-78.7931731574051	Nearctic		closed	0.1	5.24208759568941	-4.1816634314106	-3.86551775779112	-4.16134824587586	6.4	1161	Alwyn Gentry’s dataset
Woody	L18	Plot data	trees	60.5159140394442	60.5159140394442	22.4859964887053	Palearctic		closed	0.1	1.82419507662878	0.358233699725836	-2.63596649025208	-1.52449250154913	4.9	666	Alwyn Gentry’s dataset
Woody	L180	Plot data	trees	53.7189005402103	53.7189005402103	-127.848145933002	Nearctic		closed	0.1	7.03101652876798	-2.33161503564772	-0.848591590910989	-0.698931339027745	1.8	1265	Alwyn Gentry’s dataset
Woody	L180	Plot data	trees	52.1978987546358	52.1978987546358	-127.813868646128	Nearctic		closed	0.1	7.16578862517669	-1.47356119108189	-0.703958718456138	-0.504689094585644	8	3747	Alwyn Gentry’s dataset
Woody	L181	Plot data	trees	39.946510435706	39.946510435706	-79.3846194400638	Nearctic		closed	0.1	-1.7007752480691	-2.83976957628552	-3.18452448676426	-3.07314474017103	7.3	1214	Alwyn Gentry’s dataset
Woody	L182	Plot data	trees	25.7188736459246	25.7188736459246	-80.2750934694335	Nearctic		closed	0.1	-0.676177502049743	-1.05308173755493	-0.608577766094902	-1.03614118389261	24.2	1278	Alwyn Gentry’s dataset
Woody	L183	Plot data	trees	43.184092155518	43.184092155518	-77.6280510579795	Nearctic		closed	0.1	3.49197509327326	-2.24559848502714	-1.98832155167232	-2.07802252857031	8.6	813	Alwyn Gentry’s dataset
Woody	L184	Plot data	trees	45.6021488115284	45.6021488115284	-73.5983544464037	Nearctic		closed	0.1	3.62690177196568	-4.4251840709837	-4.65851477271824	-4.89504067478769	6.1	979	Alwyn Gentry’s dataset
Woody	L185	Plot data	trees	39.2809651900827	39.2809651900827	-77.2878672138508	Nearctic		closed	0.1	-1.54837291426914	-1.5521714591273	-2.71312995245207	-1.50173699840195	11.6	1019	Alwyn Gentry’s dataset
Woody	L186	Plot data	trees	38.8133888489379	38.8133888489379	-76.5628546246514	Nearctic		closed	0.1	-1.0694081139194	-2.55120936887189	-1.43992683090211	-2.72123619097117	13.2	1066	Alwyn Gentry’s dataset
Woody	L187	Plot data	trees	37.483331585452	37.483331585452	-90.2306253099628	Nearctic		closed	0.1	3.81929464607588	0.174695915555698	-1.28112499915219	-0.274481594710928	12.4	1149	Alwyn Gentry’s dataset
Woody	L188	Plot data	trees	29.6941153612547	29.6941153612547	-82.429511708077	Nearctic		closed	0.1	1.22539196262662	-0.396689250067913	-1.79804590294395	-1.68129563939777	20.4	1338	Alwyn Gentry’s dataset
Woody	L189	Plot data	trees	41.6800392771047	41.6800392771047	-79.4083578972705	Nearctic		closed	0.1	3.04055653968068	-3.69206809686984	-2.29652832290585	-3.96808194427008	7.8	1136	Alwyn Gentry’s dataset
Woody	L19	Plot data	trees	54.5981554374937	54.5981554374937	9.28789562791586	Palearctic		closed	0.1	-1.45091836511769	-2.81279406497072	-2.67929145088858	-3.03521330515824	8.2	837	Alwyn Gentry’s dataset
Woody	L191	Plot data	trees	38.5105823350418	38.5105823350418	-90.5314189616591	Nearctic		closed	0.1	-2.92050628638717	-4.52755588249649	-6.05333354999088	-4.95986002814019	12.5	998	Alwyn Gentry’s dataset
Woody	L192	Plot data	trees	38.5127526974864	38.5127526974864	-90.5133155846968	Nearctic		closed	0.1	-2.33999856550786	-4.31402703951167	-4.55014543658851	-4.61172401304045	12.5	998	Alwyn Gentry’s dataset
Woody	L193	Plot data	trees	29.6700689656567	29.6700689656567	-82.3446321484633	Nearctic		closed	0.1	0.52631685317868	-1.84757089203185	-2.05418098510621	-2.92038033608673	20.4	1325	Alwyn Gentry’s dataset
Woody	L194	Plot data	trees	38.2692155241407	38.2692155241407	-90.6181249862444	Nearctic		closed	0.1	-0.0689534547353337	-1.2845069855179	-4.78155292802487	-2.54380609191737	12.4	1014	Alwyn Gentry’s dataset
Woody	L195	Plot data	trees	30.3363931303373	30.3363931303373	-97.9023818185553	Nearctic		closed	0.1	1.39378034334758	0.495957302858677	-2.18482707024225	-0.756851353804075	19.8	806	Alwyn Gentry’s dataset
Woody	L196	Plot data	trees	11.3112517318036	11.3112517318036	76.5966899499297	Indo.Malayan		closed	0.1	-0.500689534014656	-2.03379332008074	0.555797057566059	-1.88590831634071	14.5	2095	Alwyn Gentry’s dataset
Woody	L197	Plot data	trees	-5.17854399675503	5.17854399675503	145.782125908975	Australasian		closed	0.1	3.0565400713133	0.064422788392385	1.58841667056754	0.167066521920075	25.4	3427	Alwyn Gentry’s dataset
Woody	L198	Plot data	trees	1.74703976748511	1.74703976748511	110.436201517079	Indo.Malayan		closed	0.1	1.08367457194204	-3.22750506575971	0.703014463255128	-4.12955115454379	27	4058	Alwyn Gentry’s dataset
Woody	L199	Plot data	trees	35.1372802532743	35.1372802532743	140.164849469522	Palearctic		closed	0.1	1.42536998801729	-1.70054914352671	-2.14471318874452	-2.2833892693198	14.8	1892	Alwyn Gentry’s dataset
Woody	L20	Plot data	trees	59.8422024514806	59.8422024514806	17.6261160310823	Palearctic		closed	0.1	3.53556517170942	-2.72572726024541	-3.12919654100222	-2.66390554045822	5.6	557	Alwyn Gentry’s dataset
Woody	L200	Plot data	trees	-17.8180367497448	17.8180367497448	145.582030700529	Australasian		closed	0.1	0.739272205535614	-1.81369266917779	1.84720927426923	-2.38226933910093	20.6	1785	Alwyn Gentry’s dataset
Woody	L201	Plot data	trees	3.98049640633166	3.98049640633166	101.636579438504	Indo.Malayan		closed	0.1	2.71810941539253	-4.85511841349431	2.57060736350633	-4.55749432038896	24.8	2827	Alwyn Gentry’s dataset
Woody	L202	Plot data	trees	21.9252770256717	21.9252770256717	120.81276550048	Indo.Malayan		closed	0.1	-1.29406069770135	-2.27335082514826	-1.59084918218387	-2.17835111481005	23.7	2617	Alwyn Gentry’s dataset
Woody	L203	Plot data	trees	14.3160109216347	14.3160109216347	101.832834040541	Indo.Malayan		closed	0.1	-0.574808717574307	-1.53805471556393	1.10301478455451	-1.19163539194147	25.2	1370	Alwyn Gentry’s dataset
Woody	L204	Plot data	trees	11.5944682322256	11.5944682322256	76.5210042530205	Indo.Malayan		closed	0.1	-1.29468942638943	-1.97292939622575	-2.35272129548274	-2.06066688647643	22.2	1516	Alwyn Gentry’s dataset
Woody	L204	Plot data	trees	11.6188377518859	11.6188377518859	76.5317377044074	Indo.Malayan		closed	0.1	-1.23323026698159	-2.4040340494298	-2.1270375397129	-2.3954803075562	22.2	1516	Alwyn Gentry’s dataset
Woody	L205	Plot data	trees	11.4451275160256	11.4451275160256	76.3807960548531	Indo.Malayan		closed	0.1	1.71053406992739	-2.77823022740373	4.07456080912623	-3.35423435632543	23.8	2936	Alwyn Gentry’s dataset
Woody	L206	Plot data	trees	22.0009057992138	22.0009057992138	120.824599526646	Indo.Malayan		closed	0.1	0.131429918192448	-2.17842672462999	-0.425266812743981	-2.77796215076824	24.4	2522	Alwyn Gentry’s dataset
Woody	L207	Plot data	trees	-22.1669896915369	22.1669896915369	166.828722076062	Australasian		closed	0.1	-0.0538588863146354	-7.38670381848759	3.03351166489325	-7.45083324117956	20.5	2011	Alwyn Gentry’s dataset
Woody	L208	Plot data	trees	17.1117798892594	17.1117798892594	122.505321179628	Indo.Malayan		closed	0.1	-1.20566944618644	-4.38763531489351	-0.598053048635628	-4.22688476774156	26.8	2634	Alwyn Gentry’s dataset
Woody	L209	Plot data	trees	2.9875562367402	2.9875562367402	102.319808006845	Indo.Malayan		closed	0.1	-0.567895594296609	-2.34010729337695	-0.287622544427979	-2.64851277518079	25.8	2012	Alwyn Gentry’s dataset
Woody	L209	Plot data	trees	2.99896607698873	2.99896607698873	102.338553978037	Indo.Malayan		closed	0.1	-1.04730291302072	-2.22583267524904	-1.0626231328406	-2.48948302218537	25.8	2012	Alwyn Gentry’s dataset
Woody	L21	Plot data	trees	15.3420315698721	15.3420315698721	-92.2428744802065	Neotropical		closed	0.1	0.868820339212404	-1.25983729664725	-1.58626565950835	-2.39939365446685	17.2	1360	Alwyn Gentry’s dataset
Woody	L210	Plot data	trees	14.5125645565148	14.5125645565148	102.003293348709	Indo.Malayan		closed	0.1	-2.01287969858918	-3.99903589207321	-3.80473904316059	-3.97727641812269	26.4	1376	Alwyn Gentry’s dataset
Woody	L211	Plot data	trees	14.5009354706109	14.5009354706109	101.983383283745	Indo.Malayan		closed	0.1	-2.14718789935781	-3.73781134883763	-3.36008676119976	-3.46271977635187	26.4	1376	Alwyn Gentry’s dataset
Woody	L212	Plot data	trees	1.37624251622707	1.37624251622707	110.285050130775	Indo.Malayan		closed	0.1	0.152709464156781	-4.70562409531631	0.0868733554842017	-4.44866358011883	26.7	3975	Alwyn Gentry’s dataset
Woody	L213	Plot data	trees	-9.51951902043074	9.51951902043074	147.480821571499	Australasian		closed	0.1	1.32642383372997	-4.16525791155567	2.88718758457642	-4.1347127382026	23.9	2854	Alwyn Gentry’s dataset
Woody	L22	Plot data	trees	19.4875362959225	19.4875362959225	-96.9320597173367	Neotropical		closed	0.1	-0.913955923912473	-2.49534533160363	-0.892896225881429	-2.45120441594481	18.5	1650	Alwyn Gentry’s dataset
Woody	L23	Plot data	trees	9.77070807669312	9.77070807669312	-84.5256486818008	Neotropical		closed	0.1	-1.89635758638248	-3.92431374437692	-2.32312642272931	-3.55487533730432	26.1	2767	Alwyn Gentry’s dataset
Woody	L24	Plot data	trees	12.995772226518	12.995772226518	-85.9290829634294	Neotropical		closed	0.1	-0.101490351995295	-1.84231945449282	1.4767365745448	-1.70352849453891	18.8	1710	Alwyn Gentry’s dataset
Woody	L25	Plot data	trees	12.2957936766371	12.2957936766371	-85.3895121300966	Neotropical		closed	0.1	-0.993633076532473	-4.37533305832087	-0.403031838076603	-4.1587983187797	23	1579	Alwyn Gentry’s dataset
Woody	L26	Plot data	trees	19.4830822233763	19.4830822233763	-105.049871291863	Neotropical		closed	0.1	-2.77650450399972	-2.869287948248	-4.93380231003974	-2.58976914640396	26.2	790	Alwyn Gentry’s dataset
Woody	L26	Plot data	trees	19.4913445617817	19.4913445617817	-105.052829514556	Neotropical		closed	0.1	-2.92741211707722	-4.225672750507	-5.62027890267096	-4.1740011590861	26.2	790	Alwyn Gentry’s dataset
Woody	L26	Plot data	trees	19.5044523154944	19.5044523154944	-105.049421987878	Neotropical		closed	0.1	-2.36977192258655	-2.32732235057424	-3.82630222619599	-2.10259385192587	26.2	790	Alwyn Gentry’s dataset
Woody	L26	Plot data	trees	19.5145904898271	19.5145904898271	-105.03539080292	Neotropical		closed	0.1	-2.38423831109112	-4.31786334758997	-4.09049467923798	-4.3427117989345	26.2	790	Alwyn Gentry’s dataset
Woody	L27	Plot data	trees	8.9774736991711	8.9774736991711	-79.5534459093865	Neotropical		closed	0.1	-1.10652839251259	-2.77767384002538	-0.685820121876464	-2.63872267762769	27	1820	Alwyn Gentry’s dataset
Woody	L28	Plot data	trees	10.5640866962355	10.5640866962355	-85.5579826789629	Neotropical		closed	0.1	-1.9104348965037	-2.890774100234	-3.07757506118958	-2.84948638458538	26.1	1559	Alwyn Gentry’s dataset
Woody	L29	Plot data	trees	10.5310897102388	10.5310897102388	-85.2880388371088	Neotropical		closed	0.1	-2.68763202604946	-3.76888207897576	-5.06400926360353	-3.77374977793571	26.2	1593	Alwyn Gentry’s dataset
Woody	L30	Plot data	trees	10.4474647296593	10.4474647296593	-84.1850978891831	Neotropical		closed	0.1	-0.449267789418113	-2.91349321701094	-0.845746516060457	-3.38325353977943	25.4	3838	Alwyn Gentry’s dataset
Woody	L31	Plot data	trees	19.5860136013384	19.5860136013384	-104.111236378746	Neotropical		closed	0.1	-0.230123115339319	0.119046148969339	0.64359430051124	0.370465104661017	13.8	1207	Alwyn Gentry’s dataset
Woody	L32	Plot data	trees	19.0834468832145	19.0834468832145	-69.4830150611699	Neotropical		closed	0.1	-0.607757596925434	-1.89328958672643	-0.00774530339495104	-1.68654098035472	25.9	2098	Alwyn Gentry’s dataset
Woody	L33	Plot data	trees	18.1727120693773	18.1727120693773	-65.8464479266573	Neotropical		closed	0.1	-0.995249840321045	-3.14410587865701	-1.08182859576268	-3.17944398141654	24.7	2332	Alwyn Gentry’s dataset
Woody	L34	Plot data	trees	9.09701568496414	9.09701568496414	-79.5967912420351	Neotropical		closed	0.1	-2.11354385378998	-3.8086747921926	-2.79451083933788	-3.33060272777284	25.8	2249	Alwyn Gentry’s dataset
Woody	L35	Plot data	trees	10.4152551088855	10.4152551088855	-84.4810555062536	Neotropical		closed	0.1	-1.29866023510959	-3.55712294534464	-0.487389357129314	-3.26544683983272	26.1	2723	Alwyn Gentry’s dataset
Woody	L36	Plot data	trees	18.4286345944833	18.4286345944833	-66.2673190877493	Neotropical		closed	0.1	-1.00295242436019	-3.43696288516965	-0.996033735199763	-3.59530043335935	25.6	1773	Alwyn Gentry’s dataset
Woody	L37	Plot data	trees	15.317946786955	15.317946786955	-92.1872579961177	Neotropical		closed	0.1	1.42434402425312	-1.38216094076639	-2.69923795872008	-3.03254368926985	19	1367	Alwyn Gentry’s dataset
Woody	L38	Plot data	trees	8.56291863613762	8.56291863613762	-83.51582373349	Neotropical		closed	0.1	-1.18228879363524	-4.78941750004292	-0.476365082390755	-4.38741431343567	25.5	4059	Alwyn Gentry’s dataset
Woody	L39	Plot data	trees	9.16634479970671	9.16634479970671	-79.7687714567408	Neotropical		closed	0.1	-1.81378685503541	-3.37141461059893	-1.76487059316307	-2.94694372677198	25.8	2576	Alwyn Gentry’s dataset
Woody	L41	Plot data	trees	19.7380601103604	19.7380601103604	-104.259160783542	Neotropical		closed	0.1	0.710814620946594	0.425341539118049	-0.496909617444075	-0.25809358978663	22.6	903	Alwyn Gentry’s dataset
Woody	L42	Plot data	trees	8.68246159417554	8.68246159417554	-83.5477119866386	Neotropical		closed	0.1	-1.36645141509721	-4.19315547177705	-0.890198563250674	-3.98882309258982	25.2	3789	Alwyn Gentry’s dataset
Woody	L43	Plot data	trees	18.4422360339854	18.4422360339854	-78.0153714871407	Neotropical		closed	0.1	-1.6695307445512	-2.55771224627814	-2.91008502439095	-2.51920980320411	25.1	1908	Alwyn Gentry’s dataset
Woody	L44	Plot data	trees	18.457996120071	18.457996120071	-78.0148207933176	Neotropical		closed	0.1	-1.62705817707138	-3.25169718090897	-2.84873203459161	-3.13458002712778	25.1	1908	Alwyn Gentry’s dataset
Woody	L45	Plot data	trees	22.7006744145975	22.7006744145975	-83.5704605853278	Neotropical		closed	0.1	-0.470650109568521	0.0282788435616487	0.332953819407414	0.308140834482893	23.2	1687	Alwyn Gentry’s dataset
Woody	L46	Plot data	trees	18.5925471943616	18.5925471943616	-95.1127583951782	Neotropical		closed	0.1	-0.85229162385762	-3.55622747896298	-0.00752638416505424	-3.49160437031781	21.9	2686	Alwyn Gentry’s dataset
Woody	L47	Plot data	trees	-3.44917399363592	3.44917399363592	-78.3769751453493	Neotropical		closed	0.1	0.581373477262562	-2.56510001807252	0.575061912938541	-3.2004027880225	17.1	2396	Alwyn Gentry’s dataset
Woody	L48	Plot data	trees	-3.93957025078125	3.93957025078125	-73.433444743026	Neotropical		closed	0.1	-1.33756933929503	-4.78712557992881	0.154167531474501	-4.60691259039873	26.4	2764	Alwyn Gentry’s dataset
Woody	L49	Plot data	trees	-2.51571329722181	2.51571329722181	-54.953419534089	Neotropical		closed	0.1	-1.07203633377911	-2.51907379559815	-1.30738013036911	-2.62183161412056	26.1	1977	Alwyn Gentry’s dataset
Woody	L50	Plot data	trees	10.9365579854511	10.9365579854511	-73.8422521056607	Neotropical		closed	0.1	0.212602976564629	-1.92936056344434	2.58633727171498	-1.58696890767414	13.6	2548	Alwyn Gentry’s dataset
Woody	L51	Plot data	trees	7.17653865348548	7.17653865348548	-75.8884268622194	Neotropical		closed	0.1	-0.0995297907038347	-3.05078874623711	1.54909373878099	-3.03863903475091	14	2939	Alwyn Gentry’s dataset
Woody	L52	Plot data	trees	-4.14766356923617	4.14766356923617	-80.632256141929	Neotropical		closed	0.1	-1.97759260283814	-2.78709345329525	-3.38674239206013	-2.74468089442274	20	784	Alwyn Gentry’s dataset
Woody	L53	Plot data	trees	3.75003655654378	3.75003655654378	-76.8286402875744	Neotropical		closed	0.1	-0.0005901855731283	-4.01202819436329	2.46195427620369	-3.78337807003282	20.8	1472	Alwyn Gentry’s dataset
Woody	L54	Plot data	trees	7.25054846243933	7.25054846243933	-75.9034078885336	Neotropical		closed	0.1	-0.0752896357331337	-2.68299541975367	2.68807124001515	-2.47822758375137	15.5	2798	Alwyn Gentry’s dataset
Woody	L55	Plot data	trees	-0.405506651643664	0.405506651643664	-72.3276392176002	Neotropical		closed	0.1	-1.1345901726219	-6.75365989607421	0.761309698510613	-6.9171428359428	26.7	2917	Alwyn Gentry’s dataset
Woody	L56	Plot data	trees	-0.400201520464019	0.400201520464019	-72.3270224297699	Neotropical		closed	0.1	0.0198159117762016	-4.18004763897734	1.78499764722634	-3.97596130755162	26.7	2917	Alwyn Gentry’s dataset
Woody	L57	Plot data	trees	-1.49266840019263	1.49266840019263	-47.9912230244745	Neotropical		closed	0.1	-1.81437814876891	-5.70768743846808	-2.02457860038134	-5.76598568074679	26.7	2378	Alwyn Gentry’s dataset
Woody	L58	Plot data	trees	5.49430544670671	5.49430544670671	-58.8198893413693	Neotropical		closed	0.1	-0.270447763085598	-4.48099277391205	1.25451612126659	-4.60638378165525	26.2	2898	Alwyn Gentry’s dataset
Woody	L59	Plot data	trees	0.618003226276487	0.618003226276487	-79.8372824001592	Neotropical		closed	0.1	-0.85111678387865	-3.84800298113512	0.271964384361292	-3.79057329862696	24.7	1616	Alwyn Gentry’s dataset
Woody	L60	Plot data	trees	8.55823331368156	8.55823331368156	-67.5797133751027	Neotropical		closed	0.1	-2.26275137292635	-3.22664317870421	-3.96319546812387	-3.12366398272931	27.4	1373	Alwyn Gentry’s dataset
Woody	L61	Plot data	trees	-23.380429538777	23.380429538777	-45.9976261699386	Neotropical		closed	0.1	-2.67836276306952	-7.82024017808756	-4.55546990037653	-7.87962257979361	18.8	1358	Alwyn Gentry’s dataset
Woody	L62	Plot data	trees	-10.3369090991467	10.3369090991467	-75.3176366573665	Neotropical		closed	0.1	-0.877696148103724	-4.46939882966566	0.356876187641026	-4.37096713527492	23.6	2549	Alwyn Gentry’s dataset
Woody	L63	Plot data	trees	-14.9094958865928	14.9094958865928	-68.3138096922729	Neotropical		closed	0.1	-1.03547263807895	-1.8291963482399	-0.375956797952618	-1.67280407971223	20	1345	Alwyn Gentry’s dataset
Woody	L64	Plot data	trees	3.93474279788323	3.93474279788323	-76.9902497572172	Neotropical		closed	0.1	-0.277331562397407	-4.5539725131476	1.21220367602913	-4.44803171795597	26.1	6946	Alwyn Gentry’s dataset
Woody	L65	Plot data	trees	-22.9218502491247	22.9218502491247	-43.3659004296735	Neotropical		closed	0.1	-1.59135190548069	-4.32579822252711	-1.36689515327598	-3.94393972214766	23.2	1198	Alwyn Gentry’s dataset
Woody	L66	Plot data	trees	11.1333154541347	11.1333154541347	-74.1803752466291	Neotropical		closed	0.1	-1.12720610306572	-3.12788996912101	-0.606533015648683	-3.02911400218169	27.1	813	Alwyn Gentry’s dataset
Woody	L67	Plot data	trees	-22.8407054094592	22.8407054094592	-47.1328551260475	Neotropical		closed	0.1	-2.08614668657384	-3.69622516995627	-2.98339347225356	-3.59883533712424	19.8	1310	Alwyn Gentry’s dataset
Woody	L68	Plot data	trees	-13.4911885861307	13.4911885861307	-69.8384929024521	Neotropical		closed	0.1	-0.972667935598868	-2.1748551157518	-0.971144714027069	-2.41138560083464	24.5	3632	Alwyn Gentry’s dataset
Woody	L69	Plot data	trees	-2.01429646154866	2.01429646154866	-79.9728642922919	Neotropical		closed	0.1	-2.20210222994193	-2.96051619050214	-3.67696094292681	-2.927241560181	25.5	731	Alwyn Gentry’s dataset
Woody	L70	Plot data	trees	-5.51014677416533	5.51014677416533	-50.9983753007371	Neotropical		closed	0.1	-2.5171704374152	-5.10678150065403	-3.4115062351053	-4.95701935568912	25.3	1875	Alwyn Gentry’s dataset
Woody	L71	Plot data	trees	-24.2599441524595	24.2599441524595	-46.9184101489093	Neotropical		closed	0.1	-1.75855745397492	-4.82815383118621	-1.89942724118211	-4.78594167206749	22.6	2058	Alwyn Gentry’s dataset
Woody	L72	Plot data	trees	4.56616889914498	4.56616889914498	-73.6669022224378	Neotropical		closed	0.1	0.119143904485863	-2.23748081342334	1.6169986382746	-2.16807456823337	13.2	2184	Alwyn Gentry’s dataset
Woody	L73	Plot data	trees	4.75084774191491	4.75084774191491	-75.561806785753	Neotropical		closed	0.1	0.504075634853408	-3.93861578777904	3.52215584224438	-3.75719654587832	13.8	2004	Alwyn Gentry’s dataset
Woody	L74	Plot data	trees	-0.594870426803826	0.594870426803826	-79.3259336375259	Neotropical		closed	0.1	-0.34375586687025	-3.58103271895641	1.88964459493428	-3.24136732974923	24.3	2677	Alwyn Gentry’s dataset
Woody	L75	Plot data	trees	0.839892036616802	0.839892036616802	-66.1780216423143	Neotropical		closed	0.1	-0.495627213706505	-3.35183107443114	0.807034198419582	-3.22996450449587	26.7	3121	Alwyn Gentry’s dataset
Woody	L75	Plot data	trees	0.822935449881479	0.822935449881479	-66.1873589497712	Neotropical		closed	0.1	-0.513502521799542	-3.3787810049866	0.644429666210151	-3.15194448356561	26.7	3121	Alwyn Gentry’s dataset
Woody	L76	Plot data	trees	-4.56030353024602	4.56030353024602	-79.5430273770168	Neotropical		closed	0.1	-0.332658310588719	-0.373184293759829	0.920666350359487	-0.0462679691794407	17.7	1181	Alwyn Gentry’s dataset
Woody	L77	Plot data	trees	10.4822852819785	10.4822852819785	-72.8278866871819	Neotropical		closed	0.1	0.841859952169414	0.550263942198679	1.05754561179256	0.169157728765255	15.9	2175	Alwyn Gentry’s dataset
Woody	L78	Plot data	trees	-14.556045230655	14.556045230655	-68.463680094732	Neotropical		closed	0.1	-2.67339495049294	-3.46148749280567	-4.53291435902016	-3.28861939164419	21.7	1627	Alwyn Gentry’s dataset
Woody	L79	Plot data	trees	-5.40959070831537	5.40959070831537	-78.8880671710055	Neotropical		closed	0.1	1.87984623824023	-3.9224563930252	-0.688396572091293	-3.60391751570794	23	1025	Alwyn Gentry’s dataset
Woody	L80	Plot data	trees	-6.15079562529978	6.15079562529978	-78.7622393620666	Neotropical		closed	0.1	-0.0261850047354424	-2.49909170953281	1.28811107465556	-2.34952258675301	16.5	882	Alwyn Gentry’s dataset
Woody	L81	Plot data	trees	-11.8465148685127	11.8465148685127	-71.313160939049	Neotropical		closed	0.1	-1.3763022867061	-4.42143379824388	-0.692665171879198	-4.12654581512914	25	2489	Alwyn Gentry’s dataset
Woody	L82	Plot data	trees	9.95071297806688	9.95071297806688	-75.1507373374142	Neotropical		closed	0.1	-2.98461536466464	-3.5267435635337	-5.11457700957947	-3.42384954063218	27	1507	Alwyn Gentry’s dataset
Woody	L83	Plot data	trees	9.50497861520387	9.50497861520387	-75.7898107710108	Neotropical		closed	0.1	-1.80123269737138	-1.95715033497508	-2.27288495559062	-1.55001397470736	27.6	1562	Alwyn Gentry’s dataset
Woody	L84	Plot data	trees	-4.24421357869171	4.24421357869171	-72.7639477826841	Neotropical		closed	0.1	0.330030844202067	-4.86777245362648	2.65555785135351	-5.3527692180795	26	2672	Alwyn Gentry’s dataset
Woody	L85	Plot data	trees	-3.49958076138049	3.49958076138049	-78.2411037803162	Neotropical		closed	0.1	-0.946893901711692	-3.86988625373474	0.402767226576526	-3.63029735156926	19.8	3198	Alwyn Gentry’s dataset
Woody	L86	Plot data	trees	6.67831439331174	6.67831439331174	-76.5194943609554	Neotropical		closed	0.1	-1.08481907767703	-3.49031777547761	-0.584362183645629	-3.36053578677482	23	3499	Alwyn Gentry’s dataset
Woody	L87	Plot data	trees	6.65889583296143	6.65889583296143	-76.4986076118797	Neotropical		closed	0.1	0.181032354528537	-0.917260579738993	2.87611007695675	-0.391187039261427	23	3485	Alwyn Gentry’s dataset
Woody	L88	Plot data	trees	-18.7613483709749	18.7613483709749	-62.3177475662623	Neotropical		closed	0.1	-1.80599451169182	-2.73389140380061	-2.76762199752194	-2.68423900713088	24.8	585	Alwyn Gentry’s dataset
Woody	L89	Plot data	trees	-12.5840597494878	12.5840597494878	-69.1331724976562	Neotropical		closed	0.1	-0.451099346864363	-5.20411998009914	1.68917837137709	-5.23430288308393	25.5	2195	Alwyn Gentry’s dataset
Woody	L90	Plot data	trees	-6.16103243932128	6.16103243932128	-78.665840249816	Neotropical		closed	0.1	0.514813768351694	-3.43907556633616	1.36774675506399	-4.12260223522029	19.9	730	Alwyn Gentry’s dataset
Woody	L91	Plot data	trees	-4.51482597309165	4.51482597309165	-79.7449233618565	Neotropical		closed	0.1	-0.267241035067876	-0.841896021051519	0.946437606071039	-0.543768269105533	16.3	1191	Alwyn Gentry’s dataset
Woody	L92	Plot data	trees	-2.98668710982427	2.98668710982427	-59.9844146065135	Neotropical		closed	0.1	-1.73815958491399	-7.48293662514609	-1.01482176015794	-7.50809349106308	27.1	2179	Alwyn Gentry’s dataset
Woody	L93	Plot data	trees	0.24037388779223	0.24037388779223	-76.7680093216989	Neotropical		closed	0.1	-1.25199440047289	-5.43636379957521	-0.744264471686148	-5.23578844830631	24.8	3439	Alwyn Gentry’s dataset
Woody	L94	Plot data	trees	0.586428677467063	0.586428677467063	-77.7176849495713	Neotropical		closed	0.1	-0.631029833234808	-2.27567051883002	-0.223612620203136	-2.28277126085486	8.8	1109	Alwyn Gentry’s dataset
Woody	L95	Plot data	trees	-6.51853272731416	6.51853272731416	-79.5299645746127	Neotropical		closed	0.1	-0.330084687565106	-1.41671041127925	0.461443791027987	-1.38206642740536	22.4	176	Alwyn Gentry’s dataset
Woody	L96	Plot data	trees	-14.6478413233161	14.6478413233161	-60.7110224763118	Neotropical		closed	0.1	-1.23632676047996	-2.80392153259118	-0.857247206524612	-2.72974114021366	23.3	1458	Alwyn Gentry’s dataset
Woody	L97	Plot data	trees	0.885604753969238	0.885604753969238	-79.6047028945293	Neotropical		closed	0.1	-0.981814850315326	-3.13478593973726	-0.390741101268952	-2.91382341197587	25.6	939	Alwyn Gentry’s dataset
Woody	L98	Plot data	trees	3.50411868891679	3.50411868891679	-76.5716430506483	Neotropical		closed	0.1	-0.202927303025014	-0.53647963347032	1.94227579487282	-0.168971638824851	19.6	1535	Alwyn Gentry’s dataset
Woody	L99	Plot data	trees	2.28050100616179	2.28050100616179	-76.2055738818832	Neotropical		closed	0.1	0.0280898784961262	-2.67091301086759	2.3244561392902	-2.46796863225231	14.3	1872	Alwyn Gentry’s dataset
Herbaceous	ISI04_CIT02	Table 2	herbs	50.8232712340859	50.8232712340859	14.5948101796774	Palearctic	meadow, Crepido-Juncetum acutiflori	open	0.0015	0.331507630645418	-1.81002445991457	NA	NA	6.3	634	Balátová-Tulá?ková, 1997
Herbaceous	ISI04_CIT02	Table 2	herbs	50.8642773005759	50.8642773005759	14.577238496511	Palearctic	meadow, Crepido-Juncetum acutiflori	open	0.0016	-0.0500854108379802	-1.67049894372729	NA	NA	6.2	645	Balátová-Tulá?ková, 1997
Herbaceous	ISI04_CIT02	Table 2	herbs	50.9901028355061	50.9901028355061	14.3352982126751	Palearctic	meadow, Crepido-Juncetum acutiflori	open	0.001	-0.494497065816278	-1.12191266355831	NA	NA	7.2	628	Balátová-Tulá?ková, 1997
Herbaceous	ISI04_CIT02	Table 2	herbs	50.9985391302908	50.9985391302908	14.3154020518825	Palearctic	meadow, Crepido-Juncetum acutiflori	open	0.001	-0.23427642000643	-0.783189654347578	NA	NA	7.2	628	Balátová-Tulá?ková, 1997
Herbaceous	ISI04_CIT02	Table 2	herbs	50.8234095283518	50.8234095283518	14.8369682510977	Palearctic	meadow, Crepido-Juncetum acutiflori	open	0.0008	-0.189939362624723	-1.76106301795441	NA	NA	7.6	594	Balátová-Tulá?ková, 1997
Herbaceous	ISI04_CIT02	Table 2	herbs	50.8016618545626	50.8016618545626	14.5838435320659	Palearctic	meadow, Crepido-Juncetum acutiflori	open	0.0006	-0.972094081167971	-0.607948785033186	NA	NA	7	598	Balátová-Tulá?ková, 1997
Herbaceous	ISI04_CIT02	Table 2	herbs	50.8547296973806	50.8547296973806	14.5603546070312	Palearctic	meadow, Crepido-Juncetum acutiflori	open	0.0016	-2.36894986354359	-1.6572189391492	NA	NA	6.9	617	Balátová-Tulá?ková, 1997
Herbaceous	ISI04_CIT02	Table 2	herbs	50.8615036705063	50.8615036705063	14.578421423339	Palearctic	meadow, Crepido-Juncetum acutiflori	open	0.0016	-1.68128686266926	-3.94667214744634	NA	NA	6.2	645	Balátová-Tulá?ková, 1997
Herbaceous	ISI04_CIT02	Table 2	herbs	50.860565713795	50.860565713795	14.5814293261866	Palearctic	meadow, Crepido-Juncetum acutiflori	open	0.0012	-0.116195013849547	-1.87952750286193	NA	NA	6.2	645	Balátová-Tulá?ková, 1997
Herbaceous	ISI04_CIT02	Table 2	herbs	50.8418797594702	50.8418797594702	14.5652619573071	Palearctic	meadow, Crepido-Juncetum acutiflori	open	0.001	0.204322529807598	-0.478720646144362	NA	NA	6.2	645	Balátová-Tulá?ková, 1997
Herbaceous	ISI04_CIT02	Table 2	herbs	50.9000063205502	50.9000063205502	14.9871407783886	Palearctic	meadow, Crepido-Juncetum acutiflori	open	0.0008	-0.112246563613428	-1.54420180760147	NA	NA	7.6	611	Balátová-Tulá?ková, 1997
Herbaceous	ISI04_CIT02	Table 2	herbs	50.8462316949495	50.8462316949495	14.474637436323	Palearctic	meadow, Crepido-Juncetum acutiflori	open	0.0012	-1.43682771523127	-2.11829381459706	NA	NA	7.5	593	Balátová-Tulá?ková, 1997
Herbaceous	ISI04_CIT02	Table 2	herbs	50.8421802790501	50.8421802790501	14.5811530085286	Palearctic	meadow, Crepido-Juncetum acutiflori	open	0.0016	-0.744875578436638	-1.66440005451492	NA	NA	6.3	634	Balátová-Tulá?ková, 1997
Herbaceous	ISI04_CIT02	Table 4	herbs	50.8756584630663	50.8756584630663	14.5582730554741	Palearctic	meadow, Scirpetum sylvatici	open	0.0015	-0.445913035498357	-2.50277749585296	NA	NA	7	616	Balátová-Tulá?ková, 1997
Herbaceous	ISI04_CIT02	Table 4	herbs	50.8497750532368	50.8497750532368	14.5729655986062	Palearctic	meadow, Scirpetum sylvatici	open	0.0016	-0.594112450443995	-1.23184143130028	NA	NA	6.2	645	Balátová-Tulá?ková, 1997
Herbaceous	ISI04_CIT02	Table 4	herbs	50.8691373560505	50.8691373560505	14.5751881789013	Palearctic	meadow, Scirpetum sylvatici	open	0.0012	-0.34700522418548	-1.56341075914833	NA	NA	6.2	645	Balátová-Tulá?ková, 1997
Herbaceous	ISI04_CIT02	Table 4	herbs	50.871937662207	50.871937662207	14.5569872542289	Palearctic	meadow, Scirpetum sylvatici	open	0.0016	-0.697746004979051	-1.92468447814946	NA	NA	6.9	617	Balátová-Tulá?ková, 1997
Herbaceous	ISI04_CIT02	Table 4	herbs	50.8956396221175	50.8956396221175	14.9978537333494	Palearctic	meadow, Scirpetum sylvatici	open	0.0012	-0.538903255933369	-1.0065765023119	NA	NA	7.6	611	Balátová-Tulá?ková, 1997
Herbaceous	ISI04_CIT02	Table 4	herbs	50.8530166178901	50.8530166178901	14.4946206489004	Palearctic	meadow, Scirpetum sylvatici	open	0.002	0.129227142765935	-0.837475428861229	NA	NA	7.2	601	Balátová-Tulá?ková, 1997
Herbaceous	ISI04_CIT02	Table 4	herbs	50.837308265105	50.837308265105	14.5732838955248	Palearctic	meadow, Scirpetum sylvatici	open	0.0015	-0.0801161923515204	-1.55632539124732	NA	NA	6.3	634	Balátová-Tulá?ková, 1997
Herbaceous	ISI04_CIT02	Table 4	herbs	50.7903876804946	50.7903876804946	13.9608411972782	Palearctic	meadow, Scirpetum sylvatici	open	0.0012	0.141090585652543	-0.78391160614506	NA	NA	5.8	683	Balátová-Tulá?ková, 1997
Herbaceous	ISI04_CIT02	Table 6	herbs	50.7579884475805	50.7579884475805	14.761007479388	Palearctic	meadow, Angelico-Cirsietum palustris	open	0.0016	-2.97975699515453	-2.94243166288973	NA	NA	7.7	573	Balátová-Tulá?ková, 1997
Herbaceous	ISI04_CIT02	Table 6	herbs	50.9656848939549	50.9656848939549	14.5429568566025	Palearctic	meadow, Angelico-Cirsietum palustris	open	0.002	-1.74629532127117	-3.23938358917399	NA	NA	7.3	615	Balátová-Tulá?ková, 1997
Herbaceous	ISI04_CIT02	Table 6	herbs	50.7980987477688	50.7980987477688	13.9787737598455	Palearctic	meadow, Angelico-Cirsietum palustris	open	0.0016	-3.27792005725279	-1.99554292327433	NA	NA	5.8	683	Balátová-Tulá?ková, 1997
Herbaceous	ISI04_CIT02	Table 6	herbs	50.771403535014	50.771403535014	14.7797622535524	Palearctic	meadow, Angelico-Cirsietum palustris	open	0.0018	-0.288201610859262	-2.81271432622571	NA	NA	7.7	573	Balátová-Tulá?ková, 1997
Herbaceous	ISI04_CIT02	Table 6	herbs	50.9934103913985	50.9934103913985	14.4426582354261	Palearctic	meadow, Angelico-Cirsietum palustris	open	0.0018	-1.03985519534201	-2.27113385731629	NA	NA	7.4	617	Balátová-Tulá?ková, 1997
Herbaceous	ISI04_CIT02	Table 6	herbs	50.8254430619175	50.8254430619175	14.8162548541033	Palearctic	meadow, Angelico-Cirsietum palustris	open	0.002	-0.999696627828778	-1.03915810137619	NA	NA	7.6	594	Balátová-Tulá?ková, 1997
Herbaceous	ISI04_CIT02	Table 6	herbs	50.7673939559896	50.7673939559896	14.8370499470325	Palearctic	meadow, Angelico-Cirsietum palustris	open	0.0016	-0.735875119170808	-0.716052128289837	NA	NA	7.6	583	Balátová-Tulá?ková, 1997
Herbaceous	ISI04_CIT02	Table 6	herbs	50.7978128502433	50.7978128502433	14.8015355911625	Palearctic	meadow, Angelico-Cirsietum palustris	open	0.0016	-1.10082029134574	-2.02307572067468	NA	NA	7.6	583	Balátová-Tulá?ková, 1997
Herbaceous	ISI04_CIT02	Table 6	herbs	50.7863458902258	50.7863458902258	14.7752114877624	Palearctic	meadow, Angelico-Cirsietum palustris	open	0.0018	-2.01548252659185	-3.00401281642376	NA	NA	7.7	573	Balátová-Tulá?ková, 1997
Herbaceous	ISI04_CIT02	Table 6	herbs	50.8291209270874	50.8291209270874	14.8330978705904	Palearctic	meadow, Angelico-Cirsietum palustris	open	0.0016	-2.18168669619765	-3.06786241204376	NA	NA	7	607	Balátová-Tulá?ková, 1997
Herbaceous	ISI04_CIT02	Table 6	herbs	50.814996163228	50.814996163228	14.824190341782	Palearctic	meadow, Angelico-Cirsietum palustris	open	0.0016	-1.95119088987701	-1.93418927232652	NA	NA	7	607	Balátová-Tulá?ková, 1997
Herbaceous	ISI04_CIT02	Table 6	herbs	50.7581117994906	50.7581117994906	14.453392531696	Palearctic	meadow, Angelico-Cirsietum palustris	open	0.0014	-1.35525085828673	-3.76011732697854	NA	NA	6.4	625	Balátová-Tulá?ková, 1997
Herbaceous	ISI04_CIT02	Table 6	herbs	50.8784310572028	50.8784310572028	15.0084854827838	Palearctic	meadow, Angelico-Cirsietum palustris	open	0.0015	-2.06527982793566	-3.02958585339484	NA	NA	7.6	611	Balátová-Tulá?ková, 1997
Herbaceous	ISI04_CIT02	Table 6	herbs	50.8152109111891	50.8152109111891	14.8482928858422	Palearctic	meadow, Angelico-Cirsietum palustris	open	0.0016	-1.95481210470813	-3.44850922371361	NA	NA	7.2	603	Balátová-Tulá?ková, 1997
Herbaceous	ISI04_CIT02	Table 6	herbs	50.8205697757256	50.8205697757256	14.1949781055827	Palearctic	meadow, Angelico-Cirsietum palustris	open	0.002	-1.8077077147212	-3.25730691896	NA	NA	6.7	624	Balátová-Tulá?ková, 1997
Herbaceous	ISI04_CIT02	Table 6	herbs	50.777590564892	50.777590564892	14.0808382910139	Palearctic	meadow, Angelico-Cirsietum palustris	open	0.001	-1.3891250427775	-2.90521116027285	NA	NA	5.7	680	Balátová-Tulá?ková, 1997
Herbaceous	ISI04_CIT02	Table 8	herbs	50.9076454521537	50.9076454521537	14.5474962231628	Palearctic	meadow, Polygono-Cirsietum palustris	open	0.002	-1.12029107527922	-2.61927085514716	NA	NA	6.6	639	Balátová-Tulá?ková, 1997
Herbaceous	ISI04_CIT02	Table 8	herbs	50.9100414955158	50.9100414955158	14.5660265582911	Palearctic	meadow, Polygono-Cirsietum palustris	open	0.0015	-1.04290040024552	-3.53020159872621	NA	NA	6.6	639	Balátová-Tulá?ková, 1997
Herbaceous	ISI04_CIT02	Table 8	herbs	50.8717448969301	50.8717448969301	14.5737975840554	Palearctic	meadow, Polygono-Cirsietum palustris	open	0.0025	-1.29267290375918	-1.55832361695947	NA	NA	6.9	617	Balátová-Tulá?ková, 1997
Herbaceous	ISI04_CIT02	Table 8	herbs	50.9004657629206	50.9004657629206	14.5178341211954	Palearctic	meadow, Polygono-Cirsietum palustris	open	0.002	-1.44493934630493	-2.51963853618936	NA	NA	6.8	624	Balátová-Tulá?ková, 1997
Herbaceous	ISI04_CIT02	Table 8	herbs	50.8482482290618	50.8482482290618	14.5025389573024	Palearctic	meadow, Polygono-Cirsietum palustris	open	0.0012	-2.26576606872097	-1.91231676153447	NA	NA	7.2	600	Balátová-Tulá?ková, 1997
Herbaceous	ISI04_CIT02	Table 8	herbs	50.8303608540925	50.8303608540925	14.5464165702997	Palearctic	meadow, Polygono-Cirsietum palustris	open	0.0016	-3.7847871480085	-2.48019686636227	NA	NA	6.8	614	Balátová-Tulá?ková, 1997
Herbaceous	ISI04_CIT02	Table 8	herbs	50.9101503805358	50.9101503805358	14.5748237654119	Palearctic	meadow, Polygono-Cirsietum palustris	open	0.0012	-1.87360572775796	-2.78455714226285	NA	NA	6.6	639	Balátová-Tulá?ková, 1997
Herbaceous	ISI04_CIT02	Table 10	herbs	50.8578509006848	50.8578509006848	14.5162745707711	Palearctic	meadow, Deschampsio-Cirsietum heterophylli	open	0.0008	-4.99160957988404	-2.32768163613963	NA	NA	7.2	601	Balátová-Tulá?ková, 1997
Herbaceous	ISI04_CIT02	Table 10	herbs	50.8473762659369	50.8473762659369	14.5216140284804	Palearctic	meadow, Deschampsio-Cirsietum heterophylli	open	0.0006	-1.42245210378731	-2.73171808038148	NA	NA	7.2	601	Balátová-Tulá?ková, 1997
Herbaceous	ISI04_CIT02	Table 12	herbs	50.7044301290889	50.7044301290889	14.5313098255628	Palearctic	meadow, Angelico-Cirsietum oleracei	open	0.0015	-1.00095083591676	-2.41539267034166	NA	NA	7.8	555	Balátová-Tulá?ková, 1997
Herbaceous	ISI04_CIT02	Table 12	herbs	50.8052732178469	50.8052732178469	14.502035539682	Palearctic	meadow, Angelico-Cirsietum oleracei	open	0.0016	0.0639410303072688	-2.43813340101695	NA	NA	6.9	606	Balátová-Tulá?ková, 1997
Herbaceous	ISI04_CIT02	Table 12	herbs	50.8353937094626	50.8353937094626	14.4513442805377	Palearctic	meadow, Angelico-Cirsietum oleracei	open	0.0016	-1.27619561255014	-3.12059835499703	NA	NA	7.4	593	Balátová-Tulá?ková, 1997
Herbaceous	ISI04_CIT02	Table 12	herbs	50.8429708621201	50.8429708621201	14.5008177056779	Palearctic	meadow, Angelico-Cirsietum oleracei	open	0.0015	-1.40140161017572	-2.80643980979773	NA	NA	7.5	593	Balátová-Tulá?ková, 1997
Herbaceous	ISI04_CIT02	Table 12	herbs	50.8546627199662	50.8546627199662	14.5175471468219	Palearctic	meadow, Angelico-Cirsietum oleracei	open	0.002	-0.825294614252768	-2.35197904823919	NA	NA	7.2	601	Balátová-Tulá?ková, 1997
Herbaceous	ISI04_CIT02	Table 12	herbs	50.8531906668109	50.8531906668109	14.4910218150491	Palearctic	meadow, Angelico-Cirsietum oleracei	open	0.0016	-1.7653052271694	-2.33135943960598	NA	NA	7.2	601	Balátová-Tulá?ková, 1997
Herbaceous	ISI04_CIT02	Table 12	herbs	50.8205392010741	50.8205392010741	14.8764181014155	Palearctic	meadow, Angelico-Cirsietum oleracei	open	0.0016	-1.26665853425635	-2.5540278808306	NA	NA	7.2	603	Balátová-Tulá?ková, 1997
Herbaceous	ISI04_CIT02	Table 12	herbs	50.8457288775978	50.8457288775978	14.4863511088254	Palearctic	meadow, Angelico-Cirsietum oleracei	open	0.0016	0.193094411490569	-1.94450199129539	NA	NA	7.2	601	Balátová-Tulá?ková, 1997
Herbaceous	ISI04_CIT02	Table 12	herbs	50.9164066373378	50.9164066373378	14.5534911552462	Palearctic	meadow, Angelico-Cirsietum oleracei	open	0.0016	-0.874937899914606	-2.35042596042871	NA	NA	6.6	639	Balátová-Tulá?ková, 1997
Herbaceous	ISI04_CIT02	Table 12	herbs	50.8890620327529	50.8890620327529	14.5325544398155	Palearctic	meadow, Angelico-Cirsietum oleracei	open	0.0016	-0.496578957391726	-2.22603172665989	NA	NA	7	616	Balátová-Tulá?ková, 1997
Herbaceous	ISI04_CIT02	Table 12	herbs	50.8613363729996	50.8613363729996	14.599991836284	Palearctic	meadow, Angelico-Cirsietum oleracei	open	0.0016	-1.27008746962049	-3.34916801356048	NA	NA	6.2	645	Balátová-Tulá?ková, 1997
Herbaceous	ISI04_CIT02	Table 12	herbs	50.8552483722867	50.8552483722867	14.5795411168474	Palearctic	meadow, Angelico-Cirsietum oleracei	open	0.0016	-2.13311120474283	-3.55901132904963	NA	NA	6.2	645	Balátová-Tulá?ková, 1997
Herbaceous	ISI04_CIT02	Table 13	herbs	50.771166755648	50.771166755648	14.0184089121735	Palearctic	meadow, Polygono-Trollietum altissimi	open	0.0016	-3.38692764250897	-2.6423177953844	NA	NA	5.9	679	Balátová-Tulá?ková, 1997
Herbaceous	ISI04_CIT02	Table 13	herbs	50.767540081104	50.767540081104	14.0289361313777	Palearctic	meadow, Polygono-Trollietum altissimi	open	0.0018	-2.97539178110657	-3.46671669579465	NA	NA	5.9	679	Balátová-Tulá?ková, 1997
Herbaceous	ISI04_CIT02	Table 15	herbs	50.8479487215554	50.8479487215554	14.8508607093466	Palearctic	meadow, Lysimachio vulgaris-Filipenduletum	open	0.001	0.452988927546432	-0.315915250681596	NA	NA	7.6	594	Balátová-Tulá?ková, 1997
Herbaceous	ISI04_CIT02	Table 15	herbs	50.7643826621332	50.7643826621332	14.7768408859942	Palearctic	meadow, Lysimachio vulgaris-Filipenduletum	open	0.0016	-0.0015791827050721	-1.06610755306458	NA	NA	7.7	580	Balátová-Tulá?ková, 1997
Herbaceous	ISI04_CIT02	Table 15	herbs	50.8828665120222	50.8828665120222	14.5473830954049	Palearctic	meadow, Lysimachio vulgaris-Filipenduletum	open	0.0012	-1.42473982625446	-3.23716736257651	NA	NA	7	616	Balátová-Tulá?ková, 1997
Herbaceous	ISI04_CIT02	Table 15	herbs	50.8183376929209	50.8183376929209	14.8752441871543	Palearctic	meadow, Lysimachio vulgaris-Filipenduletum	open	0.0014	-0.112077621221369	-0.0733157281412015	NA	NA	7.2	603	Balátová-Tulá?ková, 1997
Herbaceous	ISI04_CIT02	Table 15	herbs	50.7865930468151	50.7865930468151	14.7264880469632	Palearctic	meadow, Lysimachio vulgaris-Filipenduletum	open	0.0012	0.0127648060756784	0.263606351878634	NA	NA	7.6	582	Balátová-Tulá?ková, 1997
Herbaceous	ISI04_CIT02	Table 15	herbs	50.7575567403812	50.7575567403812	14.6927535256502	Palearctic	meadow, Lysimachio vulgaris-Filipenduletum	open	0.0016	0.126918594980593	-1.08559222734907	NA	NA	7.7	573	Balátová-Tulá?ková, 1997
Herbaceous	ISI04_CIT02	Table 15	herbs	50.9130355315927	50.9130355315927	15.0064172571914	Palearctic	meadow, Lysimachio vulgaris-Filipenduletum	open	0.002	-0.307358544002251	-0.196309252369928	NA	NA	7.6	611	Balátová-Tulá?ková, 1997
Herbaceous	ISI04_CIT02	Table 15	herbs	50.7525508492868	50.7525508492868	14.7682924074361	Palearctic	meadow, Lysimachio vulgaris-Filipenduletum	open	0.0015	0.0327864891710976	-1.30286163253061	NA	NA	7.7	573	Balátová-Tulá?ková, 1997
Herbaceous	ISI04_CIT02	Table 15	herbs	50.9983679836781	50.9983679836781	14.3052796719537	Palearctic	meadow, Lysimachio vulgaris-Filipenduletum	open	0.002	0.251506063439884	-0.796668784652743	NA	NA	7.4	621	Balátová-Tulá?ková, 1997
Herbaceous	ISI04_CIT02	Table 15	herbs	50.8283103117851	50.8283103117851	14.5724188577669	Palearctic	meadow, Lysimachio vulgaris-Filipenduletum	open	0.0006	0.189330832443854	-0.628820578803103	NA	NA	6.3	634	Balátová-Tulá?ková, 1997
Herbaceous	ISI04_CIT02	Table 17	herbs	50.8346193833678	50.8346193833678	14.8811115663838	Palearctic	meadow, Filipendulo-Geranietum palustris	open	0.0016	0.412137998780982	-0.170706321491081	NA	NA	7.7	591	Balátová-Tulá?ková, 1997
Herbaceous	ISI04_CIT02	Table 17	herbs	50.6954821331319	50.6954821331319	14.5201740585817	Palearctic	meadow, Filipendulo-Geranietum palustris	open	0.0025	-0.548323581505395	-2.17348278199295	NA	NA	7.8	555	Balátová-Tulá?ková, 1997
Herbaceous	ISI04_CIT02	Table 19	herbs	50.8017176432236	50.8017176432236	14.7479864061054	Palearctic	meadow, Chaerophyllo hirsuti-Filipenduletum	open	0.0009	0.162669130468003	-1.6203036971627	NA	NA	7.6	582	Balátová-Tulá?ková, 1997
Herbaceous	ISI04_CIT02	Table 19	herbs	50.8943398623911	50.8943398623911	14.5080463991241	Palearctic	meadow, Chaerophyllo hirsuti-Filipenduletum	open	0.0014	-0.0200463023149624	-0.541474298478716	NA	NA	6.8	626	Balátová-Tulá?ková, 1997
Herbaceous	ISI04_CIT02	Table 20	herbs	50.9288482116093	50.9288482116093	14.4765510371256	Palearctic	meadow, Aegopodio-Petasitetum hybridi	open	0.0016	-2.55741655120633	-1.25671867299227	NA	NA	7.3	609	Balátová-Tulá?ková, 1997
Herbaceous	ISI04_CIT02	Table 20	herbs	50.9115914829005	50.9115914829005	14.449574593792	Palearctic	meadow, Aegopodio-Petasitetum hybridi	open	0.0015	-2.33489894964235	-1.3126134816566	NA	NA	7.3	609	Balátová-Tulá?ková, 1997
Herbaceous	ISI04_CIT02	Table 20	herbs	50.8947009801143	50.8947009801143	14.4469558834306	Palearctic	meadow, Aegopodio-Petasitetum hybridi	open	0.001	-1.23187753802775	-1.62495090140142	NA	NA	7.3	609	Balátová-Tulá?ková, 1997
Woody	JST249	Table 5	trees	11.2535409799377	11.2535409799377	-60.6238556535173	Neotropical	tropical rainforest, Carapa-Andira association	closed	0.4047	-0.0981089601624829	0.374982387771236	0.960065473275672	0.680439781452399	23.8	2448	Beard, 1944
Woody	JST249	Table 6	trees	11.2884468804738	11.2884468804738	-60.6159372562919	Neotropical	tropical rainforest, Byrsonima-Licania association	closed	0.4047	0.358175113042332	1.1759910103196	2.12924842592617	1.54287569223587	23.8	2448	Beard, 1944
Woody	JST249	Table 7	trees	11.2552716192483	11.2552716192483	-60.6402718359236	Neotropical	tropical rainforest, Manilkara--Guettarda association	closed	0.4047	1.12783825677136	-0.154403811130744	-0.482784646312397	-1.01027117652503	23.8	2448	Beard, 1944
Woody	JST346	Table 4 & 5	trees	35.9992808165217	35.9992808165217	-78.9700725376571	Nearctic	pine forest on abandoned field	closed	0.01012	6.54451891848927	-1.42667377279363	0.627785046322567	0.63880406001786	14.8	1156	Billings, 1938
Woody	JST346	Table 4 & 5	trees	35.9892845664828	35.9892845664828	-78.9784385767265	Nearctic	pine forest on abandoned field	closed	0.01012	5.89304249014646	-1.32300214564139	0.988839009811217	1.00118338363476	14.8	1156	Billings, 1938
Woody	JST346	Table 4 & 5	trees	35.9771023598129	35.9771023598129	-78.9724205689656	Nearctic	pine forest on abandoned field	closed	0.01012	6.7797752274074	-2.08275580812222	-0.159005668737437	-0.57246682439309	14.8	1156	Billings, 1938
Woody	JST346	Table 4 & 5	trees	35.9818143852244	35.9818143852244	-78.9748890599853	Nearctic	pine forest on abandoned field	closed	0.01012	5.49214478506732	-0.937240385453183	-1.50148804648642	-0.535127962898286	14.8	1156	Billings, 1938
Woody	JST346	Table 4 & 5	trees	35.9810845600257	35.9810845600257	-78.9524767264596	Nearctic	pine forest on abandoned field	closed	0.01012	3.32297561070199	-0.761267675927005	-1.86707520569191	-1.30832770880209	14.8	1156	Billings, 1938
Woody	JST346	Table 4 & 5	trees	36.001155442931	36.001155442931	-78.9491524077358	Nearctic	pine forest on abandoned field	closed	0.01012	3.26724312048666	-1.65981691534299	-2.0785459336262	-2.31903104599409	14.8	1156	Billings, 1938
Woody	JST346	Table 6 & 7	shrubs	35.98619154159	35.98619154159	-78.980230779635	Nearctic	pine forest on abandoned field	closed	0.00162	6.11477021945379	-0.00257419694324174	0.018360925215947	0.910467802130249	14.8	1156	Billings, 1938
Woody	JST346	Table 6 & 7	shrubs	35.9807183927765	35.9807183927765	-78.9564899205941	Nearctic	pine forest on abandoned field	closed	0.00162	4.25224496359238	-0.787025552205837	-0.221412670151838	-1.40627115104787	14.8	1156	Billings, 1938
Woody	JST346	Table 6 & 7	shrubs	36.0012038384473	36.0012038384473	-78.9548396766989	Nearctic	pine forest on abandoned field	closed	0.00162	5.23439653303883	-1.69717253644077	0.663219590466076	-1.49550265925456	14.8	1156	Billings, 1938
Woody	JST346	Table 6 & 7	shrubs	36.0114543185572	36.0114543185572	-78.9710933737422	Nearctic	pine forest on abandoned field	closed	0.00162	3.55362538821351	-0.629719662156877	-0.0853098383472066	-1.08473390053801	14.8	1156	Billings, 1938
Woody	JST346	Table 6 & 7	shrubs	36.0062205208188	36.0062205208188	-78.9437317226606	Nearctic	pine forest on abandoned field	closed	0.00162	1.633556447928	-0.463291789594492	1.2892996734423	-1.28454403742275	14.8	1156	Billings, 1938
Woody	JST346	Table 6 & 7	shrubs	35.9814209615535	35.9814209615535	-78.9623742395884	Nearctic	pine forest on abandoned field	closed	0.00162	1.38539191295826	-1.05284014750961	0.17894226795945	-1.97441566364303	14.8	1156	Billings, 1938
Woody	JST346	Table 6 & 7	shrubs	35.9775312863572	35.9775312863572	-78.9638333157881	Nearctic	pine forest on abandoned field	closed	0.00162	1.37386242985553	-1.45023439512982	0.281816335382472	-2.42850593082755	14.8	1156	Billings, 1938
Herbaceous	JST346	Table 8	herbs	36.0089469367175	36.0089469367175	-78.9763644753641	Nearctic	old field, grassland	open	0.0001	-1.78507967818784	-2.54668215250442	NA	NA	14.8	1156	Billings, 1938
Herbaceous	JST346	Table 8	herbs	36.0036881618763	36.0036881618763	-78.9508245997934	Nearctic	pine forest on abandoned field	closed	0.0001	-2.15770920126552	-2.4344574037297	NA	NA	14.8	1156	Billings, 1938
Herbaceous	JST346	Table 8	herbs	35.9941254477298	35.9941254477298	-78.9583803925815	Nearctic	pine forest on abandoned field	closed	0.0001	-1.76507007026462	-1.79667664223361	NA	NA	14.8	1156	Billings, 1938
Herbaceous	JST346	Table 8	herbs	35.9849421722165	35.9849421722165	-78.9771256631112	Nearctic	pine forest on abandoned field	closed	0.0001	-1.79264957324515	-2.24185202082632	NA	NA	14.8	1156	Billings, 1938
Herbaceous	JST346	Table 8	herbs	35.9774676006196	35.9774676006196	-78.9544899505528	Nearctic	pine forest on abandoned field	closed	0.0001	-1.56869895872156	-2.03034717122286	NA	NA	14.8	1156	Billings, 1938
Herbaceous	JST346	Table 8	herbs	35.9943511668595	35.9943511668595	-78.9729824948835	Nearctic	pine forest on abandoned field	closed	0.0001	-0.807885944536214	-1.09479663630099	NA	NA	14.8	1156	Billings, 1938
Herbaceous	JST346	Table 8	herbs	35.9956744772664	35.9956744772664	-78.9477112299076	Nearctic	pine forest on abandoned field	closed	0.0001	1.07186645054174	1.39646542949333	NA	NA	14.8	1156	Billings, 1938
Herbaceous	JST346	Table 8	herbs	35.9988058383951	35.9988058383951	-78.9526538793242	Nearctic	pine forest on abandoned field	closed	0.0001	2.05431119507947	1.6944999173165	NA	NA	14.8	1156	Billings, 1938
Woody	JST87	Table 2	trees	35.9819872827269	35.9819872827269	-81.9925857260264	Nearctic	forest, beech-maple community	closed	0.01	-2.58014352813198	-3.88844607234565	-5.0494600995898	-4.21134960445181	9.9	1451	Brown, 1941
Woody	JST87	Table 2	trees	35.9970567653887	35.9970567653887	-81.9884681188129	Nearctic	forest, beech-maple community	closed	0.01	2.26153089663791	-1.09422636392313	-3.41223887399652	-3.64727243158599	9.9	1451	Brown, 1941
Woody	JST87	Table 2	trees	36.0047465887107	36.0047465887107	-82.0141907921713	Nearctic	forest, beech-maple community	closed	0.01	-1.7525081809328	-2.6770554904211	-3.28044241748903	-3.00324352229487	9.9	1451	Brown, 1941
Woody	JST87	Table 2	shrubs	35.992746794885	35.992746794885	-82.0102542393003	Nearctic	forest, beech-maple community	closed	0.0016	-0.618659294331706	-0.935897513733663	-0.996868746192811	-1.02485652132747	9.9	1451	Brown, 1941
Woody	JST87	Table 9	trees	35.9906279598363	35.9906279598363	-81.9976978588942	Nearctic	forest, spruce-fir community	closed	0.02	5.27124713613486	-2.89383541226826	-2.42925722604255	-2.78859060267438	9.9	1451	Brown, 1941
Woody	JST87	Table 9	trees	36.0094669189211	36.0094669189211	-82.0155375734717	Nearctic	forest, spruce-fir community	closed	0.02	6.09856149887434	-2.52124335325325	-1.97767289639739	-2.11149709886535	9.9	1451	Brown, 1941
Woody	JST87	Table 9	shrubs	35.9885227142274	35.9885227142274	-81.9868687842228	Nearctic	forest, spruce-fir community	closed	0.0025	-1.3503726162919	-2.16636654360165	-2.64501225066153	-2.36199171045245	9.9	1451	Brown, 1941
Woody	JST87	Table 9	shrubs	35.9957105266955	35.9957105266955	-82.007270619683	Nearctic	forest, spruce-fir community	closed	0.0025	-0.765781053275769	-1.25298207075092	-1.30153092438402	-1.32040227077093	9.9	1451	Brown, 1941
Herbaceous	JST87	Table 2	herbs	35.9941473815311	35.9941473815311	-81.9858266457357	Nearctic	forest, beech-maple community	closed	0.0001	1.1937643554002	0.047203418126578	NA	NA	9.9	1451	Brown, 1941
Herbaceous	JST87	Table 2	herbs	35.985120006334	35.985120006334	-81.9963883825205	Nearctic	forest, beech-maple community	closed	0.0001	0.202688497663039	-0.0816001714443443	NA	NA	9.9	1451	Brown, 1941
Herbaceous	JST87	Table 2	herbs	36.0070459245984	36.0070459245984	-81.9988169662375	Nearctic	forest, beech-maple community	closed	0.0001	0.205654532605821	0.14434995395614	NA	NA	9.9	1451	Brown, 1941
Herbaceous	JST87	Table 9	herbs	35.9852722957544	35.9852722957544	-82.0190755691659	Nearctic	forest, spruce-fir community	closed	0.0001	1.27991452918754	1.13433171842884	NA	NA	9.9	1451	Brown, 1941
Herbaceous	JST87	Table 9	herbs	36.0005675934348	36.0005675934348	-82.0055723895412	Nearctic	forest, spruce-fir community	closed	0.0001	1.18126905942204	1.45694236851749	NA	NA	9.9	1451	Brown, 1941
Herbaceous	JST87	Table 15	herbs	35.9842383085005	35.9842383085005	-82.0173286347277	Nearctic	grassland, grassy bald community, mountain meadow, sub-alpine meadow	open	0.0002	-1.74161492325449	-2.36834220765512	NA	NA	9.9	1451	Brown, 1941
Herbaceous	JST87	Table 15	herbs	36.0145334038883	36.0145334038883	-82.0000943495613	Nearctic	grassland, grassy bald community, mountain meadow, sub-alpine meadow	open	0.0002	-0.885766933160345	-2.45479757331456	NA	NA	9.9	1451	Brown, 1941
Herbaceous	JST87	Table 15	herbs	35.9872114018444	35.9872114018444	-82.0097072624695	Nearctic	grassland, grassy bald community, mountain meadow, sub-alpine meadow	open	0.0002	-0.727978400273712	-0.586821281614022	NA	NA	9.9	1451	Brown, 1941
Herbaceous	JST87	Table 15	herbs	36.0154784183763	36.0154784183763	-81.9934607999586	Nearctic	grassland, grassy bald community, mountain meadow, sub-alpine meadow	open	0.0002	-0.196771780390782	-0.709258884498152	NA	NA	9.9	1451	Brown, 1941
Herbaceous	JST87	Table 15	herbs	36.0107310316805	36.0107310316805	-82.0183329624031	Nearctic	grassland, grassy bald community, mountain meadow, sub-alpine meadow	open	0.0002	-0.530437677346117	-1.22054598368903	NA	NA	9.9	1451	Brown, 1941
Herbaceous	JST87	Table 15	herbs	36.009976745313	36.009976745313	-82.0014608994499	Nearctic	grassland, grassy bald community, mountain meadow, sub-alpine meadow	open	0.0002	0.0482579647150972	0.129187866321594	NA	NA	9.9	1451	Brown, 1941
Herbaceous	JST87	Table 15	herbs	36.0184612357151	36.0184612357151	-81.9931171346363	Nearctic	grassland, grassy bald community, mountain meadow, sub-alpine meadow	open	0.0002	0.340574370100193	-0.468478290184795	NA	NA	9.9	1451	Brown, 1941
Woody	JST269	Table 1	trees	40.8488571605514	40.8488571605514	-73.232879652073	Nearctic	swamp forest, red maple swamp forest	closed	0.005	0.171314401952937	0.40484465092652	0.603813930477585	0.661320145152905	11.1	1148	Cain & Penfound, 1938
Woody	JST269	Table 1	trees	40.7641978867614	40.7641978867614	-73.3702057648563	Nearctic	swamp forest, red maple swamp forest	closed	0.005	-0.449402256213326	-0.26401618659601	-0.580942982066542	-0.129387889112078	11.3	1127	Cain & Penfound, 1938
Woody	JST269	Table 1	trees	40.7312848987513	40.7312848987513	-73.3236275016818	Nearctic	swamp forest, red maple swamp forest	closed	0.005	4.70065103200863	3.09501848502665	-0.153169254751574	0.213523299350907	11.4	1127	Cain & Penfound, 1938
Woody	JST269	Table 1	trees	40.6952817973684	40.6952817973684	-73.474439410806	Nearctic	swamp forest, red maple swamp forest	closed	0.005	-0.162468059134061	-0.128404260180968	0.0308771742825407	-0.0632468725382682	11.5	1106	Cain & Penfound, 1938
Woody	JST269	Table 3	shrubs	40.8253933131564	40.8253933131564	-73.2293335950276	Nearctic	swamp forest, red maple swamp forest	closed	0.0004	0.0673478442145253	-0.746733299614814	1.03982182694166	-0.76984357075978	11.1	1148	Cain & Penfound, 1938
Woody	JST269	Table 3	shrubs	40.754462858027	40.754462858027	-73.3879156323262	Nearctic	swamp forest, red maple swamp forest	closed	0.0004	-0.154560126890626	-1.76972522298444	0.406914418391053	-1.90272722428751	11.3	1127	Cain & Penfound, 1938
Woody	JST269	Table 3	shrubs	40.8611519267635	40.8611519267635	-73.4459066682602	Nearctic	swamp forest, red maple swamp forest	closed	0.0004	0.793479594077857	0.490328534416911	2.75393048897113	0.687264780039526	11.2	1136	Cain & Penfound, 1938
Woody	JST269	Table 3	shrubs	40.7314306803875	40.7314306803875	-73.3196552874822	Nearctic	swamp forest, red maple swamp forest	closed	0.0004	-0.29522280064826	-3.23203172617867	0.0647444746067365	-3.60580436321998	11.4	1127	Cain & Penfound, 1938
Woody	JST269	Table 3	shrubs	40.7047848433818	40.7047848433818	-73.4643465445529	Nearctic	swamp forest, red maple swamp forest	closed	0.0004	0.430349801671352	-1.30086482923032	1.83786502240375	-1.36196429114322	11.5	1106	Cain & Penfound, 1938
Herbaceous	JST269	Table 5	herbs	40.8356277864838	40.8356277864838	-73.4668469013381	Nearctic	swamp forest, red maple swamp forest	closed	0.0001	0.0803717112935142	-0.0963763503018228	NA	NA	11.2	1136	Cain & Penfound, 1938
Herbaceous	JST269	Table 5	herbs	40.8655167361574	40.8655167361574	-73.4551991379275	Nearctic	swamp forest, red maple swamp forest	closed	0.0001	0.4712704298936	0.469757964579944	NA	NA	11.2	1136	Cain & Penfound, 1938
Herbaceous	JST269	Table 5	herbs	40.8592471628955	40.8592471628955	-73.4606637162077	Nearctic	swamp forest, red maple swamp forest	closed	0.0001	0.92405921340738	1.04860294895777	NA	NA	11.2	1136	Cain & Penfound, 1938
Herbaceous	JST269	Table 5	herbs	40.8527189782394	40.8527189782394	-73.4692879704307	Nearctic	swamp forest, red maple swamp forest	closed	0.0001	0.164815942256569	0.586874910507226	NA	NA	11.2	1136	Cain & Penfound, 1938
Herbaceous	JST269	Table 5	herbs	40.8435122259187	40.8435122259187	-73.4760148388255	Nearctic	swamp forest, red maple swamp forest	closed	0.0001	1.01033930121533	1.27242605220105	NA	NA	11.2	1136	Cain & Penfound, 1938
Herbaceous	JST269	Table 5	herbs	40.846793180233	40.846793180233	-73.4613391903057	Nearctic	swamp forest, red maple swamp forest	closed	0.0001	0.763280497066092	0.964080713213199	NA	NA	11.2	1136	Cain & Penfound, 1938
Herbaceous	JST269	Table 5	herbs	40.8420010687264	40.8420010687264	-73.4533574623722	Nearctic	swamp forest, red maple swamp forest	closed	0.0001	0.447382588572107	0.503163693066789	NA	NA	11.2	1136	Cain & Penfound, 1938
Herbaceous	JST269	Table 5	herbs	40.8323175192105	40.8323175192105	-73.4491797781563	Nearctic	swamp forest, red maple swamp forest	closed	0.0001	0.806610040676541	0.949131355959144	NA	NA	11.2	1136	Cain & Penfound, 1938
Herbaceous	JST269	Table 5	herbs	40.846585601032	40.846585601032	-73.4537182228281	Nearctic	swamp forest, red maple swamp forest	closed	0.0001	0.514762760486038	0.661763891023267	NA	NA	11.2	1136	Cain & Penfound, 1938
Herbaceous	JST269	Table 5	herbs	40.7499422828557	40.7499422828557	-73.3702579163407	Nearctic	swamp forest, red maple swamp forest	closed	0.0004	0.649414936855795	-0.149810666292608	NA	NA	11.3	1127	Cain & Penfound, 1938
Herbaceous	JST269	Table 5	herbs	40.8457537655308	40.8457537655308	-73.2357368400873	Nearctic	swamp forest, red maple swamp forest	closed	0.0004	-0.497358212687898	-0.326241247759973	NA	NA	11.1	1148	Cain & Penfound, 1938
Herbaceous	JST269	Table 5	herbs	40.6952997365225	40.6952997365225	-73.4758146351635	Nearctic	swamp forest, red maple swamp forest	closed	0.0004	-0.175002556648605	-0.117531713549092	NA	NA	11.5	1106	Cain & Penfound, 1938
Herbaceous	JST269	Table 5	herbs	40.7137283172727	40.7137283172727	-73.3121946920663	Nearctic	swamp forest, red maple swamp forest	closed	0.0004	0.937963780320015	1.01403505834539	NA	NA	11.4	1127	Cain & Penfound, 1938
Herbaceous	JST269	Table 5	herbs	40.8377411614118	40.8377411614118	-73.4633080512765	Nearctic	swamp forest, red maple swamp forest	closed	0.0004	0.838351946946727	0.468567229506196	NA	NA	11.2	1136	Cain & Penfound, 1938
Herbaceous	JST176	Table II	herbs	53.0035901838933	53.0035901838933	0.72153393540123	Palearctic	salt marsh, Salicornietum	open	0.0001	-1.24991157701997	-1.93804275643312	NA	NA	9.7	610	Chapman, 1939
Herbaceous	JST176	Table II	herbs	52.9887808161341	52.9887808161341	0.693421846968696	Palearctic	salt marsh, Salicornietum	open	0.0001	-0.561106354549143	-0.697694675878677	NA	NA	9.7	610	Chapman, 1939
Herbaceous	JST176	Table II	herbs	52.9701130597313	52.9701130597313	0.719932936342075	Palearctic	salt marsh, Closed marsh, general salt marsh	open	0.0001	-1.93163855471712	-1.4338522625139	NA	NA	9.7	610	Chapman, 1939
Herbaceous	JST176	Table II	herbs	52.9826406314709	52.9826406314709	0.700646591759861	Palearctic	salt marsh, Late Asteretum	open	0.0001	-1.01193877619989	0.026144067388528	NA	NA	9.7	610	Chapman, 1939
Herbaceous	JST176	Table II	herbs	52.9988227345907	52.9988227345907	0.713185897726208	Palearctic	salt marsh, Late Asteretum	open	0.0001	-0.947977746277177	-0.201578040143371	NA	NA	9.7	610	Chapman, 1939
Herbaceous	JST176	Table II	herbs	52.9875308531728	52.9875308531728	0.690340257376076	Palearctic	salt marsh, open marsh, general salt marsh	open	0.0001	-1.93163855471712	-1.4338522625139	NA	NA	9.7	610	Chapman, 1939
Herbaceous	JST176	Table II	herbs	52.9886451052148	52.9886451052148	0.724014422740429	Palearctic	salt marsh, Sea meadow	open	0.0001	-0.238285466610467	-1.35470364733884	NA	NA	9.7	610	Chapman, 1939
Herbaceous	JST176	Table II	herbs	53.0035412274879	53.0035412274879	0.699245228353531	Palearctic	salt marsh, Plantaginetum maritimae	open	0.0001	-1.55346869130825	-0.911316650454025	NA	NA	9.7	610	Chapman, 1939
Herbaceous	JST176	Table II	herbs	52.9755952913985	52.9755952913985	0.712574811499208	Palearctic	salt marsh, Plantaginetum maritimae	open	0.0001	-1.29165074877288	-0.647308958430173	NA	NA	9.7	610	Chapman, 1939
Herbaceous	JST176	Table II	herbs	53.000833534265	53.000833534265	0.696466222568989	Palearctic	salt marsh, Juncetum maritimae	open	0.0001	-0.766122279848833	-0.31878405354207	NA	NA	9.7	610	Chapman, 1939
Herbaceous	JST176	Table II	herbs	52.9881056772005	52.9881056772005	0.728412939780964	Palearctic	salt marsh, Juncetum maritimae	open	0.0001	-0.514550779517187	-2.38930469946403	NA	NA	9.7	610	Chapman, 1939
Herbaceous	JST176	Table II	herbs	52.9677672929057	52.9677672929057	0.690086539430187	Palearctic	salt marsh, Obioneto-Glycerietum maritimae	open	0.0001	-2.58935656007208	-1.28583863354717	NA	NA	9.7	610	Chapman, 1939
Herbaceous	JST176	Table II	herbs	52.9808635242768	52.9808635242768	0.69665864323789	Palearctic	salt marsh, Obioneto-Staticetum reticulatae	open	0.0001	-4.15016440381356	-2.10291304689745	NA	NA	9.7	610	Chapman, 1939
Herbaceous	JST176	Table II	herbs	52.9981543793642	52.9981543793642	0.711415877077371	Palearctic	salt marsh, Suaedeto-Staticetum reticulatae	open	0.0001	-4.20649198362921	-2.56096946584122	NA	NA	9.7	610	Chapman, 1939
Herbaceous	JST176	Table II	herbs	52.9736852952205	52.9736852952205	0.719844221664234	Palearctic	salt marsh, Suaedeto-Salicornietum	open	0.0001	-3.38927634530638	-2.16108076126152	NA	NA	9.7	610	Chapman, 1939
Herbaceous	JST176	Table II	herbs	52.9941740933173	52.9941740933173	0.714630866791695	Palearctic	salt marsh, Suaedeto-Salicornietum	open	0.0001	-4.78364134818593	-3.17552815589626	NA	NA	9.7	610	Chapman, 1939
Herbaceous	ISI04	Appendix 1	herbs	48.8407700099569	48.8407700099569	17.4325943714929	Palearctic	grassland, Bromion erecti alliance, Brachypodio pinnati-Molinietum arundinaceae association	open	0.00000009	-0.328273490775358	-0.361733654741837	NA	NA	8.1	703	Chytrý et al., 2015
Herbaceous	ISI04	Appendix 1	herbs	48.8336468069199	48.8336468069199	17.4305193554999	Palearctic	grassland, Bromion erecti alliance, Brachypodio pinnati-Molinietum arundinaceae association	open	0.0000004	-0.936636018603059	-1.64912150943209	NA	NA	8.1	703	Chytrý et al., 2015
Herbaceous	ISI04	Appendix 1	herbs	48.8467752099442	48.8467752099442	17.4133884799546	Palearctic	grassland, Bromion erecti alliance, Brachypodio pinnati-Molinietum arundinaceae association	open	0.000001	-0.643187633369035	-0.476625805554856	NA	NA	7.8	723	Chytrý et al., 2015
Herbaceous	ISI04	Appendix 1	herbs	48.8663587840591	48.8663587840591	17.4047820147144	Palearctic	grassland, Bromion erecti alliance, Brachypodio pinnati-Molinietum arundinaceae association	open	1.56e-06	-1.93282233041212	-2.22491846710277	NA	NA	8.1	703	Chytrý et al., 2015
Herbaceous	ISI04	Appendix 1	herbs	48.8486816514041	48.8486816514041	17.4278015409613	Palearctic	grassland, Bromion erecti alliance, Brachypodio pinnati-Molinietum arundinaceae association	open	6.25e-06	-1.49637651615141	-1.89092725495933	NA	NA	8.1	703	Chytrý et al., 2015
Herbaceous	ISI04	Appendix 1	herbs	48.8554628576282	48.8554628576282	17.4315261863189	Palearctic	grassland, Bromion erecti alliance, Brachypodio pinnati-Molinietum arundinaceae association	open	6.25e-06	-1.7547020348802	-2.33786257304691	NA	NA	8.1	703	Chytrý et al., 2015
Herbaceous	ISI04	Appendix 1	herbs	48.8424879139229	48.8424879139229	17.4283212834382	Palearctic	grassland, Bromion erecti alliance, Brachypodio pinnati-Molinietum arundinaceae association	open	0.000009	-1.03214259139864	-1.22918502808933	NA	NA	7.8	723	Chytrý et al., 2015
Herbaceous	ISI04	Appendix 1	herbs	48.8630123676167	48.8630123676167	17.424170660902	Palearctic	grassland, Bromion erecti alliance, Brachypodio pinnati-Molinietum arundinaceae association	open	0.00001	-1.37249603033242	-1.95846131971537	NA	NA	8.1	703	Chytrý et al., 2015
Herbaceous	ISI04	Appendix 1	herbs	48.9917607597966	48.9917607597966	17.8988625380007	Palearctic	grassland, Cynosurion cristati/Arrhenatherion elatioris alliance, Anthoxantho odorati-Agrostietum tenuis association	open	2.5e-05	-1.49378525070224	-2.62008214794027	NA	NA	7.2	778	Chytrý et al., 2015
Herbaceous	ISI04	Appendix 1	herbs	48.8701702120933	48.8701702120933	17.4037252870267	Palearctic	grassland, Bromion erecti alliance, Brachypodio pinnati-Molinietum arundinaceae association	open	5.6e-05	-1.48127040030611	-1.92895801137786	NA	NA	7.8	723	Chytrý et al., 2015
Herbaceous	ISI04	Appendix 1	herbs	48.9065326555386	48.9065326555386	17.6145745386235	Palearctic	grassland, Bromion erecti alliance, Brachypodio pinnati-Molinietum arundinaceae association	open	0.0001	-0.000425224125058455	-1.57276031418873	NA	NA	6.8	784	Chytrý et al., 2015
Herbaceous	ISI04	Appendix 1	herbs	48.8718140505198	48.8718140505198	17.4054896444378	Palearctic	grassland, Bromion erecti alliance, Brachypodio pinnati-Molinietum arundinaceae association	open	0.0004	-2.37138742699634	-3.09077780393887	NA	NA	8.1	703	Chytrý et al., 2015
Herbaceous	ISI04	Appendix 1	herbs	48.8757090050668	48.8757090050668	17.6270992365532	Palearctic	grassland, Bromion erecti alliance, Brachypodio pinnati-Molinietum arundinaceae association	open	0.0016	-0.602240551582816	-1.98929320841175	NA	NA	6.8	784	Chytrý et al., 2015
Herbaceous	ISI04	Appendix 1	herbs	48.856277185932	48.856277185932	17.4182583412931	Palearctic	grassland, Bromion erecti alliance, Brachypodio pinnati-Molinietum arundinaceae association	open	0.0025	-2.13027307539865	-2.19179258973161	NA	NA	8.1	703	Chytrý et al., 2015
Herbaceous	ISI04	Appendix 1	herbs	48.8510762301667	48.8510762301667	17.4245628558037	Palearctic	grassland, Bromion erecti alliance, Brachypodio pinnati-Molinietum arundinaceae association	open	0.0049	-1.91179064067879	-2.79070036969796	NA	NA	8.1	703	Chytrý et al., 2015
Herbaceous	ISI04	Appendix 1	herbs	48.8619399903767	48.8619399903767	17.4249288216782	Palearctic	grassland, Bromion erecti alliance, Brachypodio pinnati-Molinietum arundinaceae association	open	0.01	-1.60490782158299	-3.31718557720656	NA	NA	8.1	703	Chytrý et al., 2015
Herbaceous	ISI04	Appendix 1	herbs	49.1140868648214	49.1140868648214	18.1342666726607	Palearctic	grassland, Bromion erecti alliance, Brachypodio pinnati-Molinietum arundinaceae association	open	0.000004	-0.582494036439695	-0.678549954812515	NA	NA	7.1	808	Chytrý et al., 2015
Herbaceous	ISI04	Appendix 1	herbs	49.1042940170763	49.1042940170763	18.1299660848781	Palearctic	grassland, Bromion erecti alliance, Brachypodio pinnati-Molinietum arundinaceae association	open	0.000008	-1.39314090810145	-2.17002427340318	NA	NA	7.1	808	Chytrý et al., 2015
Herbaceous	ISI04	Appendix 1	herbs	49.1281396547964	49.1281396547964	18.1345622652537	Palearctic	grassland, Bromion erecti alliance, Brachypodio pinnati-Molinietum arundinaceae association	open	3.2e-05	-1.76258179524543	-0.724162030916141	NA	NA	7.1	808	Chytrý et al., 2015
Herbaceous	ISI04	Appendix 1	herbs	49.1136726218348	49.1136726218348	18.1289998816001	Palearctic	grassland, Bromion erecti alliance, Brachypodio pinnati-Molinietum arundinaceae association	open	6.4e-05	-1.72539028337029	-0.676403211268882	NA	NA	7.1	808	Chytrý et al., 2015
Herbaceous	ISI04	Appendix 1	herbs	49.1069470756294	49.1069470756294	18.1099162864267	Palearctic	grassland, Bromion erecti alliance, Brachypodio pinnati-Molinietum arundinaceae association	open	0.0001	-1.80933437665152	-1.449994659311	NA	NA	7.1	808	Chytrý et al., 2015
Herbaceous	ISI04	Appendix 1	herbs	49.1323708028233	49.1323708028233	18.1310914313375	Palearctic	grassland, Bromion erecti alliance, Brachypodio pinnati-Molinietum arundinaceae association	open	0.0002	-1.34017933183387	-2.11667837739789	NA	NA	7.1	808	Chytrý et al., 2015
Herbaceous	ISI04	Appendix 1	herbs	49.1314464451818	49.1314464451818	18.1243329964905	Palearctic	grassland, Bromion erecti alliance, Brachypodio pinnati-Molinietum arundinaceae association	open	0.0003	-1.63154751758675	-2.32073288265385	NA	NA	7.1	808	Chytrý et al., 2015
Herbaceous	ISI04	Appendix 1	herbs	49.1017055004163	49.1017055004163	18.1332139481465	Palearctic	grassland, Bromion erecti alliance, Brachypodio pinnati-Molinietum arundinaceae association	open	0.0004	-1.52740784180065	-2.43115782463656	NA	NA	7.1	808	Chytrý et al., 2015
Herbaceous	ISI04	Appendix 1	herbs	49.1299938135574	49.1299938135574	18.1049936702057	Palearctic	grassland, Bromion erecti alliance, Brachypodio pinnati-Molinietum arundinaceae association	open	0.0009	-1.37254290751999	-2.03411193632799	NA	NA	7.1	808	Chytrý et al., 2015
Herbaceous	ISI04	Appendix 1	herbs	49.1072009331226	49.1072009331226	18.107914502672	Palearctic	grassland, Bromion erecti alliance, Brachypodio pinnati-Molinietum arundinaceae association	open	0.01	-1.55659641139343	-3.26851419640121	NA	NA	7.1	808	Chytrý et al., 2015
Herbaceous	ISI04	Appendix 1	herbs	48.8816528407743	48.8816528407743	20.258877698932	Palearctic	meadow, Cynosurion cristati/Arrhenatherion elatioris alliance, Anthoxantho odorati-Agrostietum tenuis association	open	2.5e-05	-1.65416028437684	-2.7659222416095	NA	NA	4.1	927	Chytrý et al., 2015
Herbaceous	ISI04	Appendix 1	herbs	48.9083016939813	48.9083016939813	20.2761645132715	Palearctic	meadow, Cynosurion cristati/Arrhenatherion elatioris alliance, Anthoxantho odorati-Agrostietum tenuis association	open	2.5e-05	-1.44820331025258	-3.52702989618261	NA	NA	4.1	927	Chytrý et al., 2015
Herbaceous	ISI04	Appendix 1	herbs	48.8953022170046	48.8953022170046	20.277724701822	Palearctic	meadow, Cynosurion cristati/Arrhenatherion elatioris alliance, Anthoxantho odorati-Agrostietum tenuis association	open	2.5e-05	-1.42489843389201	-2.74599094788684	NA	NA	4.1	927	Chytrý et al., 2015
Herbaceous	ISI04	Appendix 1	herbs	48.9001690049915	48.9001690049915	20.2697458291372	Palearctic	meadow, Cynosurion cristati/Arrhenatherion elatioris alliance, Anthoxantho odorati-Agrostietum tenuis association	open	2.5e-05	-2.44434826174948	-3.35118373842249	NA	NA	4.1	927	Chytrý et al., 2015
Herbaceous	ISI04	Appendix 1	herbs	48.8871873202899	48.8871873202899	20.2582233866623	Palearctic	meadow, Cynosurion cristati/Arrhenatherion elatioris alliance, Anthoxantho odorati-Agrostietum tenuis association	open	2.5e-05	-1.77387733398803	-2.48225548310088	NA	NA	4.1	927	Chytrý et al., 2015
Herbaceous	ISI04	Appendix 1	herbs	48.8959175028631	48.8959175028631	20.2904507495036	Palearctic	meadow, Cynosurion cristati/Arrhenatherion elatioris alliance, Anthoxantho odorati-Agrostietum tenuis association	open	2.5e-05	-2.55061364154871	-4.3082427270278	NA	NA	4.1	927	Chytrý et al., 2015
Herbaceous	ISI04	Appendix 1	herbs	48.875822755711	48.875822755711	20.2573108347172	Palearctic	meadow, Cynosurion cristati/Arrhenatherion elatioris alliance, Anthoxantho odorati-Agrostietum tenuis association	open	2.5e-05	-1.55089908308669	-3.40357434475843	NA	NA	4.1	927	Chytrý et al., 2015
Herbaceous	ISI04	Appendix 1	herbs	48.8827916248867	48.8827916248867	20.279415808147	Palearctic	meadow, Cynosurion cristati/Arrhenatherion elatioris alliance, Anthoxantho odorati-Agrostietum tenuis association	open	2.5e-05	-2.48864420570075	-3.53754331576391	NA	NA	4.1	927	Chytrý et al., 2015
Herbaceous	ISI04	Appendix 1	herbs	48.9054434832631	48.9054434832631	20.2666515574364	Palearctic	meadow, Cynosurion cristati/Arrhenatherion elatioris alliance, Anthoxantho odorati-Agrostietum tenuis association	open	0.00005	-1.67090460018961	-2.94183665129073	NA	NA	4.1	927	Chytrý et al., 2015
Herbaceous	ISI04	Appendix 1	herbs	48.9072141406199	48.9072141406199	20.263066050498	Palearctic	meadow, Cynosurion cristati/Arrhenatherion elatioris alliance, Anthoxantho odorati-Agrostietum tenuis association	open	0.00005	-1.80083473716984	-3.65938185035408	NA	NA	4.1	927	Chytrý et al., 2015
Herbaceous	ISI04	Appendix 1	herbs	48.8774751772804	48.8774751772804	20.2909179721625	Palearctic	meadow, Cynosurion cristati/Arrhenatherion elatioris alliance, Anthoxantho odorati-Agrostietum tenuis association	open	0.00005	-2.02157137280597	-3.03897114799307	NA	NA	4.1	927	Chytrý et al., 2015
Herbaceous	ISI04	Appendix 1	herbs	48.8775950067097	48.8775950067097	20.2950790013971	Palearctic	meadow, Cynosurion cristati/Arrhenatherion elatioris alliance, Anthoxantho odorati-Agrostietum tenuis association	open	0.00005	-2.21796014925476	-3.58117126839943	NA	NA	4.1	927	Chytrý et al., 2015
Herbaceous	ISI04	Appendix 1	herbs	48.8851000841407	48.8851000841407	20.2938543576414	Palearctic	meadow, Cynosurion cristati/Arrhenatherion elatioris alliance, Anthoxantho odorati-Agrostietum tenuis association	open	0.0001	-1.4762636486336	-3.42858853573887	NA	NA	4.1	927	Chytrý et al., 2015
Herbaceous	ISI04	Appendix 1	herbs	48.8710035231037	48.8710035231037	20.2607884362938	Palearctic	meadow, Cynosurion cristati/Arrhenatherion elatioris alliance, Anthoxantho odorati-Agrostietum tenuis association	open	0.0001	-1.87607495284583	-3.43302450331194	NA	NA	4.1	927	Chytrý et al., 2015
Herbaceous	ISI04	Appendix 1	herbs	48.9021472274585	48.9021472274585	20.2633726853078	Palearctic	meadow, Cynosurion cristati/Arrhenatherion elatioris alliance, Anthoxantho odorati-Agrostietum tenuis association	open	0.0025	-0.907328900627015	-3.39730183967539	NA	NA	4.1	927	Chytrý et al., 2015
Herbaceous	ISI04	Appendix 1	herbs	50.7031994124235	50.7031994124235	15.781575049919	Palearctic	meadow, Nardo strictae-Agrostion tenuis alliance, Sileno vulgaris-Nardetum strictae association	open	1.1e-07	0.0856579478697608	-1.45648234139323	NA	NA	4.2	831	Chytrý et al., 2015
Herbaceous	ISI04	Appendix 1	herbs	50.6884560912953	50.6884560912953	15.7903465683599	Palearctic	meadow, Nardo strictae-Agrostion tenuis alliance, Sileno vulgaris-Nardetum strictae association	open	4.4e-07	-1.93641698621846	-2.04148585897844	NA	NA	4.2	831	Chytrý et al., 2015
Herbaceous	ISI04	Appendix 1	herbs	49.7549307569294	49.7549307569294	15.8012014265227	Palearctic	Caricion canescenti- nigrae alliance	open	0.000001	-0.0410192657589014	-1.52186408666737	NA	NA	6.8	656	Chytrý et al., 2015
Herbaceous	ISI04	Appendix 1	herbs	49.3212824733984	49.3212824733984	18.0920194235403	Palearctic	Cynosurion cristati/Arrhenatherion elatioris alliance, Anthoxantho odorati-Agrostietum tenuis association	open	0.00001	-0.874882554895918	-1.59318362068213	NA	NA	6.5	842	Chytrý et al., 2015
Herbaceous	ISI04	Appendix 1	herbs	48.9350776057513	48.9350776057513	14.6126347508244	Palearctic	Molinion caeruleae alliance	open	2.5e-05	-2.34459354446281	-2.84628010393272	NA	NA	7.6	767	Chytrý et al., 2015
Herbaceous	ISI04	Appendix 1	herbs	49.3040168105308	49.3040168105308	18.0743708426634	Palearctic	Cynosurion cristati/Arrhenatherion elatioris alliance, Anthoxantho odorati-Agrostietum tenuis association	open	0.0001	-0.867993592463392	-2.80922361961697	NA	NA	6.5	842	Chytrý et al., 2015
Herbaceous	ISI04	Appendix 1	herbs	49.313395427769	49.313395427769	18.0984341368021	Palearctic	Cynosurion cristati/Arrhenatherion elatioris alliance, Anthoxantho odorati-Agrostietum tenuis association	open	0.0001	-1.45359254026642	-2.89672211300339	NA	NA	6.5	842	Chytrý et al., 2015
Herbaceous	ISI04	Appendix 1	herbs	49.1760444323273	49.1760444323273	17.2274730060278	Palearctic	Cirsio-Brachypodion pinnati alliance, Scabioso ochroleucae-Brachypodietum pinnati association	open	0.0001	-2.17855790596251	-2.99009342136159	NA	NA	8.4	622	Chytrý et al., 2015
Herbaceous	ISI04	Appendix 1	herbs	48.9052040539045	48.9052040539045	16.9480945370336	Palearctic	Cirsio-Brachypodion pinnati alliance, Polygalo majoris-Brachypodietum pinnati association	open	0.0001	-0.800638504719716	-1.88403880525274	NA	NA	9	598	Chytrý et al., 2015
Herbaceous	ISI04	Appendix 1	herbs	48.9051785819585	48.9051785819585	16.9449779303113	Palearctic	Cirsio-Brachypodion pinnati alliance, Polygalo majoris-Brachypodietum pinnati association	open	0.0004	-1.81909732300903	-2.92121073952531	NA	NA	9.1	597	Chytrý et al., 2015
Herbaceous	ISI04	Appendix 1	herbs	49.0226311458347	49.0226311458347	17.3857181833664	Palearctic	Deschampsion cespitosae alliance, Lathyro palustris-Gratioletum officinalis association	open	0.0004	0.128053404986826	-3.66854720346606	NA	NA	9.1	621	Chytrý et al., 2015
Herbaceous	ISI04	Appendix 1	herbs	49.2145236283365	49.2145236283365	18.0727426167743	Palearctic	Arrhenatherion elatioris alliance, Pastinaco sativae-Arrhenatheretum elatioris association	open	0.0009	-2.292226123411	-3.74510201304616	NA	NA	7.3	779	Chytrý et al., 2015
Herbaceous	ISI04	Appendix 1	herbs	49.3787740280345	49.3787740280345	17.8732339328558	Palearctic	Calthion palustris alliance, Cirsietum rivularis association	open	0.0009	-0.882781377261691	-3.78096888884978	NA	NA	7.4	743	Chytrý et al., 2015
Herbaceous	ISI04	Appendix 1	herbs	50.4059928191639	50.4059928191639	13.216139816528	Palearctic	Calthion palustris alliance, Scirpo sylvatici-Cirsietum cani association	open	0.0012	-1.48746297748788	-3.25294865353963	NA	NA	7.5	596	Chytrý et al., 2015
Herbaceous	ISI04	Appendix 1	herbs	49.3393397253017	49.3393397253017	18.0035390704063	Palearctic	Cynosurion cristati/Arrhenatherion elatioris alliance, Anthoxantho odorati-Agrostietum tenuis association	open	0.0016	-1.92463046175415	-2.49410871429954	NA	NA	7.9	730	Chytrý et al., 2015
Herbaceous	ISI04	Appendix 1	herbs	49.6764892519435	49.6764892519435	18.3249918371141	Palearctic	Oxalidion fontanae alliance, Echinochloo cruris-galli-Chenopodietum polyspermi association	open	0.0016	-2.40526357799862	-2.49959406400351	NA	NA	8	752	Chytrý et al., 2015
Herbaceous	ISI04	Appendix 1	herbs	48.9250461914184	48.9250461914184	16.7949583910313	Palearctic	Cirsio-Brachypodion pinnati alliance, Polygalo majoris-Brachypodietum pinnati association	open	0.0016	-1.85820622473412	-3.29647035218479	NA	NA	8.9	583	Chytrý et al., 2015
Herbaceous	ISI04	Appendix 1	herbs	49.0631963250093	49.0631963250093	13.8848755572291	Palearctic	Violion caninae alliance	open	0.002	-0.411383023533302	-2.51043036438139	NA	NA	5.5	988	Chytrý et al., 2015
Herbaceous	ISI04	Appendix 1	herbs	48.6888287452525	48.6888287452525	16.9164327500305	Palearctic	Molinion caeruleae alliance, Molinietum caeruleae association	open	0.0025	-1.91756174417095	-2.85831150427256	NA	NA	9.6	616	Chytrý et al., 2015
Herbaceous	ISI04	Appendix 1	herbs	49.2636359596904	49.2636359596904	17.9010898063798	Palearctic	Cirsio-Brachypodion pinnati alliance, Scabioso ochroleucae-Brachypodietum pinnati association	open	0.005	-3.16247376416243	-2.64325881114947	NA	NA	7.1	774	Chytrý et al., 2015
Herbaceous	ISI04	Appendix 1	herbs	49.0630658382692	49.0630658382692	16.8212255291604	Palearctic	Cirsio-Brachypodion pinnati alliance, Polygalo majoris-Brachypodietum pinnati association	open	0.01	-3.04235573446606	-3.53593235323225	NA	NA	8.3	590	Chytrý et al., 2015
Herbaceous	ISI04	Appendix 1	herbs	48.9071611452956	48.9071611452956	16.9662331455004	Palearctic	Cirsio-Brachypodion pinnati alliance, Polygalo majoris-Brachypodietum pinnati association	open	0.01	-1.23814693289403	-3.07321604009731	NA	NA	9	598	Chytrý et al., 2015
Herbaceous	ISI04	Appendix 1	herbs	48.7161669859752	48.7161669859752	19.3524272955497	Palearctic	Violion caninae alliance, Nardo strictae-Festucetum rupicolae association	open	0.000001	-0.432123726938811	-2.93140946411811	NA	NA	6.2	861	Chytrý et al., 2015
Herbaceous	ISI04	Appendix 1	herbs	48.6842362405263	48.6842362405263	19.3534275200506	Palearctic	Violion caninae alliance, Nardo strictae-Festucetum rupicolae association	open	0.000004	-0.873257776557875	-2.55693850841194	NA	NA	6.2	861	Chytrý et al., 2015
Herbaceous	ISI04	Appendix 1	herbs	48.7663240381647	48.7663240381647	19.1576593000514	Palearctic	Bromion erecti alliance, Carici albae-Brometum monocladi association	open	0.0001	-1.47935733723149	-1.16886153613701	NA	NA	7.6	774	Chytrý et al., 2015
Herbaceous	ISI04	Appendix 1	herbs	49.2523539436101	49.2523539436101	19.1757046472453	Palearctic	Cynosurion cristati/Arrhenatherion elatioris alliance, Anthoxantho odorati-Agrostietum tenuis association	open	0.0001	-0.762017623995693	-2.02270341237111	NA	NA	5.8	1007	Chytrý et al., 2015
Herbaceous	ISI04	Appendix 1	herbs	48.6957603187528	48.6957603187528	19.3663100837694	Palearctic	Violion caninae alliance, Nardo strictae-Festucetum rupicolae association	open	0.0004	-1.42114099686862	-3.9795646243572	NA	NA	6.4	847	Chytrý et al., 2015
Herbaceous	ISI04	Appendix 1	herbs	48.7058259878393	48.7058259878393	19.3658209695718	Palearctic	Violion caninae alliance, Nardo strictae-Festucetum rupicolae association	open	0.0004	-1.60930027924171	-3.52556060414696	NA	NA	6.2	861	Chytrý et al., 2015
Herbaceous	ISI04	Appendix 1	herbs	48.629449273918	48.629449273918	20.4048632572933	Palearctic	Geranion sanguinei alliance, Geranio-Trifolietum alpestris association	open	0.0012	-2.66094786382859	-1.47446952220313	NA	NA	6.5	685	Chytrý et al., 2015
Herbaceous	ISI04	Appendix 1	herbs	48.7687763416234	48.7687763416234	20.0533789278008	Palearctic	Polygono bistortae-Trisetion flavescentis alliance, Crepido mollis-Agrostietum capillaris association	open	0.0014	-0.924389427462881	-3.43879308466576	NA	NA	4.3	949	Chytrý et al., 2015
Herbaceous	ISI04	Appendix 1	herbs	48.6506658876522	48.6506658876522	19.3290173249472	Palearctic	Bromion erecti alliance, Salvio verticillatae-Festucetum rupicolae association	open	0.0015	-2.91799776013252	-2.06235124090416	NA	NA	6.8	807	Chytrý et al., 2015
Herbaceous	ISI04	Appendix 1	herbs	49.2399866671125	49.2399866671125	20.2779945661893	Palearctic	Astero alpini-Seslerion calcariae alliance, Festucetum tatrae association	open	0.0016	2.15792967746432	-0.401595306580587	NA	NA	2.1	1257	Chytrý et al., 2015
Herbaceous	ISI04	Appendix 1	herbs	48.7699649879791	48.7699649879791	20.0097521718316	Palearctic	Arrhenatherion elatioris alliance, Lilio bulbiferi-Arrhenatheretum elatioris association	open	0.0016	-0.974731429806449	-3.05774391653485	NA	NA	5.1	855	Chytrý et al., 2015
Herbaceous	ISI04	Appendix 1	herbs	48.692969981369	48.692969981369	19.9790052765796	Palearctic	Cynosurion cristati/Arrhenatherion elatioris alliance, Anthoxantho odorati-Agrostietum tenuis association	open	0.0016	-0.720715880520203	-2.00878316147043	NA	NA	4.6	914	Chytrý et al., 2015
Herbaceous	ISI04	Appendix 1	herbs	48.7396752285168	48.7396752285168	19.9830689844198	Palearctic	Polygono bistortae-Trisetion flavescentis alliance, Crepido mollis-Agrostietum capillaris association	open	0.0016	-1.49336404203528	-3.18505961075228	NA	NA	4	985	Chytrý et al., 2015
Herbaceous	ISI04	Appendix 1	herbs	48.7090008680035	48.7090008680035	19.3516728243072	Palearctic	Cynosurion cristati/Arrhenatherion elatioris alliance, Anthoxantho odorati-Agrostietum tenuis association	open	0.0016	-1.96934999678749	-4.11433365550645	NA	NA	6.5	836	Chytrý et al., 2015
Herbaceous	ISI04	Appendix 1	herbs	48.7614426005758	48.7614426005758	20.0162305766508	Palearctic	Cirsio-Brachypodion pinnati alliance, Carici albae-Brometum monocladi association	open	0.0018	-1.79411630364839	-2.75502516789199	NA	NA	5.1	855	Chytrý et al., 2015
Herbaceous	ISI04	Appendix 1	herbs	48.8971959700942	48.8971959700942	19.2109117763024	Palearctic	Calamagrostion arundinaceae alliance, Sileno vulgaris-Calamagrostietum arundinaceae association	open	0.0024	0.0200152121288979	-1.80291650391823	NA	NA	3.2	1162	Chytrý et al., 2015
Herbaceous	ISI04	Appendix 1	herbs	48.5778381730844	48.5778381730844	18.5044767613284	Palearctic	Cynosurion cristati/Arrhenatherion elatioris alliance, Anthoxantho odorati-Agrostietum tenuis association	open	0.0024	-1.07249837831451	-2.8571388521107	NA	NA	7.7	757	Chytrý et al., 2015
Herbaceous	ISI04	Appendix 1	herbs	48.7725267555099	48.7725267555099	20.0069620473989	Palearctic	Cirsio-Brachypodion pinnati alliance, Carici albae-Brometum monocladi association	open	0.0025	-1.45176649659362	-2.84285150447922	NA	NA	5.1	855	Chytrý et al., 2015
Herbaceous	ISI04	Appendix 1	herbs	49.0246807958972	49.0246807958972	18.5901934307677	Palearctic	Bromion erecti alliance, Brachypodio pinnati-Molinietum arundinaceae association	open	0.0025	-2.38025111447503	-1.88544265281918	NA	NA	6.8	871	Chytrý et al., 2015
Herbaceous	ISI04	Appendix 1	herbs	49.2325582499223	49.2325582499223	20.2925477490512	Palearctic	Adenostylion alliariae alliance, Aconito firmi-Digitalietum grandiflorae association	open	0.0025	-1.15328794711021	-2.73882378612184	NA	NA	2.1	1257	Chytrý et al., 2015
Herbaceous	ISI04	Appendix 1	herbs	49.0355050818156	49.0355050818156	19.2736460434325	Palearctic	Polygono bistortae-Trisetion flavescentis alliance, Crepido mollis-Agrostietum capillaris association	open	0.0025	-1.38082319610421	-2.61674028416654	NA	NA	5.2	1020	Chytrý et al., 2015
Herbaceous	ISI04	Appendix 1	herbs	49.0003968816044	49.0003968816044	22.3448175823699	Palearctic	Dauco carotae-Melilotion alliance, Melilotetum albo-officinalis association	open	0.005	-4.48348853450926	-2.74679795068642	NA	NA	5.8	815	Chytrý et al., 2015
Herbaceous	ISI04	Appendix 1	herbs	48.9548082220173	48.9548082220173	18.2977405345465	Palearctic	Bromion erecti alliance, Onobrychido viciifoliae-Brometum erecti association	open	0.01	-2.05784534713588	-2.64807896993187	NA	NA	7.9	760	Chytrý et al., 2015
Herbaceous	ISI04	Appendix 1	herbs	48.3569202939648	48.3569202939648	18.8862335026606	Palearctic	Cirsio-Brachypodion pinnati alliance, Scabioso ochroleucae-Brachypodietum pinnati association	open	0.01	-2.12587936710662	-2.43209438759437	NA	NA	8.1	710	Chytrý et al., 2015
Herbaceous	ISI04	Appendix 1	herbs	48.7673828414492	48.7673828414492	19.1432931191361	Palearctic	Bromion erecti alliance, Carici albae-Brometum monocladi association	open	0.01	-1.65528745743588	-1.41179558891441	NA	NA	7.6	774	Chytrý et al., 2015
Herbaceous	JST108	Table on association 16	herbs	40.8496294677909	40.8496294677909	-73.4681786164486	Nearctic	coastal salt marsh at Sandpit	open	0.0001	-2.3036301982978	-2.39384488518794	NA	NA	11	1148	Conard, 1935
Herbaceous	JST108	Table on association 16	herbs	40.8686887216195	40.8686887216195	-73.4877678987973	Nearctic	coastal salt marsh at Sandpit	open	0.01	-2.55553402218741	-1.56186126008448	NA	NA	11	1148	Conard, 1935
Herbaceous	JST108	Table on association 71	herbs	40.8524869229179	40.8524869229179	-73.489010428929	Nearctic	former field	open	0.0001	-2.17094307429034	-1.65868599230736	NA	NA	11	1148	Conard, 1935
Woody	JST274	Table 1	trees	44.9005360656594	44.9005360656594	-93.5657613809266	Nearctic	forest, deciduous forest	closed	0.01	-1.45593143883391	-2.16392584503431	-2.61506975685143	-2.26019731984866	6.6	752	Daubenmire, 1936
Woody	JST274	Table 2	shrubs	44.9254697600742	44.9254697600742	-93.5927100366865	Nearctic	forest, deciduous forest	closed	0.0016	-0.479685803071212	-0.33585668633459	-0.513940421293254	-0.261493761741079	6.6	752	Daubenmire, 1936
Woody	JST274	Table 8	trees	44.4552798001849	44.4552798001849	-93.1784560660835	Nearctic	forest, deciduous forest	closed	0.01	-1.53115471402045	-3.62248995211239	-2.81531001386353	-3.97425903578169	6.8	773	Daubenmire, 1936
Herbaceous	JST101	Table 2	herbs	46.6252883166541	46.6252883166541	-117.047243833815	Nearctic	grassland, uplands prairie	open	0.001	-0.916677637356895	-1.19934590654435	NA	NA	7.4	612	Daubenmire, 1936
Herbaceous	JST101	Table 3	herbs	46.6566496449616	46.6566496449616	-117.051730321453	Nearctic	grassland, uplands prairie	open	0.00001	-0.107597122344797	-0.0907104319464108	NA	NA	7.4	612	Daubenmire, 1942
Herbaceous	JST101	Table 3	herbs	46.6248577406351	46.6248577406351	-117.062282567959	Nearctic	grassland, uplands prairie	open	0.00001	0.102435244913964	-0.838324177744446	NA	NA	7.4	612	Daubenmire, 1942
Herbaceous	JST274	Table 3	herbs	44.9142938888808	44.9142938888808	-93.5928183584706	Nearctic	forest, deciduous forest	closed	0.0001	1.28630546365195	1.26121465166333	NA	NA	6.6	752	Daubenmire, 1942
Woody	JST235	Figure 1	trees	6.4629629819539	6.4629629819539	-58.5757185938036	Neotropical	tropical rainforest, Wallaba and Greenheart type	closed	0.0912	-0.617006540406698	-3.29792810339829	-0.268434381631725	-3.45877785667872	26.2	1766	Davis & Richards, 1934
Woody	ISI247	Table 1	woody	-20.89646680882	20.89646680882	-46.3943753500759	Neotropical	cerrado	semi-open	0.04	-2.15202563333989	-3.30226520344419	-3.66323200542695	-3.26101987114698	20	1495	de Carvalho & Martins, 2009
Woody	ISI247	Table 1	woody	-20.8879913508406	20.8879913508406	-46.3856997689056	Neotropical	cerrado	semi-open	16	-1.9585562695558	-3.096173758224	-3.09120730540676	-2.98304277112624	20	1495	de Carvalho & Martins, 2009
Woody	ISI247	Table 1	woody	-21.1164128192607	21.1164128192607	-45.8522687342421	Neotropical	cerrado	semi-open	0.04	-1.90201405809962	-3.1343803441663	-2.97045903709594	-3.02321488317385	20.7	1440	de Carvalho & Martins, 2009
Woody	ISI247	Table 1	woody	-21.1134272248298	21.1134272248298	-45.8496455044144	Neotropical	cerrado	semi-open	73	-2.01637926715161	-3.66193776192426	-3.12958825771716	-3.44055411484919	20.7	1440	de Carvalho & Martins, 2009
Woody	ISI247	Table 1	woody	-20.4695214980002	20.4695214980002	-45.8265475494166	Neotropical	cerrado	semi-open	0.04	-2.28371777494061	-4.71607413765601	-3.72369735146717	-4.72485858850453	20.6	1487	de Carvalho & Martins, 2009
Woody	ISI247	Table 1	woody	-20.4623269611038	20.4623269611038	-45.7916921339028	Neotropical	cerrado	semi-open	50	-2.26595109013458	-4.25631207043545	-3.58363841173536	-4.17557583880281	20.6	1487	de Carvalho & Martins, 2009
Woody	ISI311	Table 2	woody	-23.6409128472541	23.6409128472541	-46.8930254510563	Neotropical	forest, Atlantic forest	closed	35	-0.537735587910782	-2.49319344873131	-0.039102955205721	-2.42727308851534	17.6	1550	Franco et al., 2007
Woody	ISI311	Table 2	woody	-23.6542604402753	23.6542604402753	-46.8803147204034	Neotropical	forest, Atlantic forest	closed	4	-0.712063042504578	-2.18090836363837	-0.396959639641036	-2.11918748755328	17.9	1588	Franco et al., 2007
Woody	ISI311	Table 2	woody	-23.6430658076082	23.6430658076082	-46.8746934612312	Neotropical	forest, Atlantic forest	closed	18	-1.06211764393572	-2.55001107215098	-1.48462345795323	-2.46031126651268	17.6	1579	Franco et al., 2007
Woody	ISI311	Table 2	woody	-23.6326302710868	23.6326302710868	-46.9071839166919	Neotropical	forest, Atlantic forest	closed	11	-1.13891409049231	-2.76197519043567	-0.898051829985769	-2.46791396010911	17.8	1567	Franco et al., 2007
Woody	ISI311	Table 2	woody	-23.6322858390098	23.6322858390098	-46.904963031793	Neotropical	forest, Atlantic forest	closed	8	-1.6452399909267	-3.36356012304205	-2.60612187398423	-3.09616464248382	17.5	1563	Franco et al., 2007
Woody	ISI311	Table 2	woody	-23.6463879147224	23.6463879147224	-46.8806336030395	Neotropical	forest, Atlantic forest	closed	8	-0.579329587245616	-1.52060310583413	-0.238502989142482	-1.37045678541132	17.8	1567	Franco et al., 2007
Woody	ISI311	Table 2	woody	-23.6450204643731	23.6450204643731	-46.881928594756	Neotropical	forest, Atlantic forest	closed	30	-1.61771581967858	-3.64704825261048	-2.35333101811872	-3.43585073261121	17.3	1562	Franco et al., 2007
Woody	ISI311	Table 2	woody	-23.6439252554688	23.6439252554688	-46.8858175937438	Neotropical	forest, Atlantic forest	closed	6	-0.602738157550677	-0.0970394998546985	-0.592377842760213	0.120391077873416	17.5	1563	Franco et al., 2007
Woody	ISI311	Table 2	woody	-23.6469446646236	23.6469446646236	-46.8703871181152	Neotropical	forest, Atlantic forest	closed	12	-1.61138910427136	-3.22499535677957	-2.23458891287332	-3.18356691079249	17.4	1512	Franco et al., 2007
Woody	ISI311	Table 2	woody	-23.6529932385414	23.6529932385414	-46.8990351186268	Neotropical	forest, Atlantic forest	closed	8	-0.596983780116508	-1.20740537343292	-0.662448431207656	-1.16491729483158	17.5	1563	Franco et al., 2007
Woody	ISI100	Table 2	woody	-18.4293146798025	18.4293146798025	-39.7192259989296	Neotropical	restinga, shrubland on sand dunes	semi-open	0.01	-2.40048914265307	-4.24809872764013	-3.83935079254224	-4.64324924037877	24.1	1361	Giaretta, Menezes, & Pereira, 2013
Woody	ISI100	Table 2	woody	-18.4080201202362	18.4080201202362	-39.7163151954849	Neotropical	restinga, shrubland on sand dunes	semi-open	0.5	-3.00067979526382	-4.11610384688225	-5.08398025223618	-4.5250230902933	24.1	1361	Giaretta, Menezes, & Pereira, 2013
Woody	JST187	Table 3	woody	30.2366927247747	30.2366927247747	-89.666397245993	Nearctic	cypress-gum swamp	closed	0.0405	1.01801582101199	-1.53307625477834	-1.45070131930259	-2.76776973040142	19.5	1536	Hall & Penfound
Herbaceous	JST112	Table B (Appendix)	herbs	50.9677767759608	50.9677767759608	-0.938290576073468	Palearctic	grassland, chalk grassland	open	0.000009	-2.65288212629235	-3.0772311243751	NA	NA	9.5	886	Hope-Simson, 1941
Herbaceous	JST112	Table B (Appendix)	herbs	50.9406521156104	50.9406521156104	-0.92016043111229	Palearctic	grassland, chalk grassland	open	0.000009	-3.0444863460794	-3.63294782563159	NA	NA	9.5	886	Hope-Simson, 1941
Herbaceous	JST112	Table B (Appendix)	herbs	50.9385089915199	50.9385089915199	-0.945342787378594	Palearctic	grassland, chalk grassland	open	0.000009	-1.90346312545474	-2.69122850368677	NA	NA	9.5	886	Hope-Simson, 1941
Woody	JST217	Table 2	trees	41.6149637825024	41.6149637825024	-79.1205930572639	Nearctic	forest	closed	0.04047	2.37142423833896	-4.06134420184375	-3.74730925977186	-4.37321729781113	7.4	1137	Hough, 1936
Woody	JST217	Table 2	trees	41.6179320390039	41.6179320390039	-79.0985051714147	Nearctic	forest	closed	0.04047	0.346867198891148	-2.20220946164876	-3.69459041360858	-3.54312561497169	7.4	1137	Hough, 1936
Woody	JST217	Table 2	trees	41.6500148524512	41.6500148524512	-79.0939606983012	Nearctic	forest	closed	0.04047	0.471299363376305	-2.58833616825919	-4.36346442698388	-4.2717044944499	7.4	1137	Hough, 1936
Woody	JST446	Table 1	trees	45.5891867836067	45.5891867836067	134.096228392346	Palearctic	forest, coniferous forest	closed	0.4	6.08506828471482	-1.34292655926728	-1.60917405346944	-0.587593027367945	2.4	691	Jones, 1945
Herbaceous	JST406_CIT03	Table 18	herbs	6.24266083618472	6.24266083618472	5.27135023893486	Afrotropical	rain forest	closed	0.00093	1.91440345796013	0.97032335283398	NA	NA	26.6	2152	Jones, 1956
Herbaceous	JST406_CIT03	Table 18	herbs	6.23436323812078	6.23436323812078	5.26218352925661	Afrotropical	rain forest	closed	0.00093	0.00311489583320555	-0.230858428482677	NA	NA	26.6	2152	Jones, 1956
Herbaceous	JST406_CIT03	Table 18	herbs	6.23246296053599	6.23246296053599	5.27750575141679	Afrotropical	rain forest	closed	0.00093	0.657427357183437	0.309479704394274	NA	NA	26.6	2152	Jones, 1956
Herbaceous	JST406_CIT03	Table 18	herbs	6.24387884581308	6.24387884581308	5.24802996084723	Afrotropical	rain forest	closed	0.00093	0.922766549797889	0.857419169829891	NA	NA	26.6	2152	Jones, 1956
Herbaceous	ISI296	Table 2	herbs	51.0057320550922	51.0057320550922	18.9930862666108	Palearctic	river bank, Phalaridetum arundinaceae association	closed	0.007	0.502533776625287	0.0740241542640566	NA	NA	8.4	584	Klys & Naturalna, 2008
Herbaceous	ISI296	Table 2	herbs	51.0038627989404	51.0038627989404	18.9829257630091	Palearctic	river bank, Phalaridetum arundinaceae association	closed	0.0008	0.706838257141347	0.687796017790769	NA	NA	8.4	584	Klys & Naturalna, 2008
Herbaceous	ISI296	Table 2	herbs	51.004592191251	51.004592191251	19.0092151357234	Palearctic	river bank, Phalaridetum arundinaceae association	closed	0.0025	-0.860439535309384	-0.304933187822368	NA	NA	8.4	584	Klys & Naturalna, 2008
Herbaceous	ISI296	Table 2	herbs	51.0161613234039	51.0161613234039	18.9886879182328	Palearctic	river bank, Phalaridetum arundinaceae association	closed	0.0006	-2.74506593934207	-2.65546719695838	NA	NA	8.4	584	Klys & Naturalna, 2008
Herbaceous	ISI296	Table 2	herbs	51.0029401463829	51.0029401463829	19.0187337934226	Palearctic	river bank, Phalaridetum arundinaceae association	closed	0.001	-0.406885765745963	-1.30317838552004	NA	NA	8.4	584	Klys & Naturalna, 2008
Herbaceous	ISI296	Table 2	herbs	50.9869369259197	50.9869369259197	18.9884918421134	Palearctic	river bank, Phalaridetum arundinaceae association	closed	0.001	-0.363881844427948	-1.27680001234836	NA	NA	8.4	584	Klys & Naturalna, 2008
Herbaceous	ISI296	Table 2	herbs	50.9814487115294	50.9814487115294	19.0190188832488	Palearctic	river bank, Phalaridetum arundinaceae association	closed	0.0004	-0.506644382009248	-0.937997746123946	NA	NA	8.4	584	Klys & Naturalna, 2008
Woody	JST102	Table 2	trees	41.7641398232528	41.7641398232528	-79.3345844152241	Nearctic	forest, beech-hemlock forest	closed	0.0405	3.68772049843781	-4.14278596805427	-4.14825353242946	-4.30435584654394	8.1	1125	Lutz, 1930
Woody	JST102	Table 2	trees	41.7404607754485	41.7404607754485	-79.3113420788056	Nearctic	forest, hemlock forest	closed	0.0405	5.12397628626551	-2.3104750457651	-1.85434365605505	-1.66520150963511	8.1	1125	Lutz, 1930
Herbaceous	ISI391	Table 1	herbs	-54.7743411029186	54.7743411029186	-68.4020995278893	Neotropical	meadow, alpine meadow	open	0.02	-1.03938051070746	-1.09624954930679	NA	NA	1.6	678	Mark, Dicknson, Allen, Smith, West, 2001
Herbaceous	ISI215	Within main text, p S41	herbs	48.8663721933221	48.8663721933221	19.2260491464242	Palearctic	grassland	open	0.0025	-0.253871382744811	-2.77972936293884	NA	NA	3.3	1153	Martincová & Ondrášek, 2010
Herbaceous	ISI215	Within main text, p S42	herbs	48.8914000026647	48.8914000026647	19.2402926949922	Palearctic	grassland	open	0.0025	-2.16619025576002	-2.47018618739137	NA	NA	3.3	1153	Martincová & Ondrášek, 2010
Herbaceous	ISI215	Within main text, p S42	herbs	48.7212661009859	48.7212661009859	19.0497409088399	Palearctic	grassland	open	0.0025	-0.447875331372356	-1.64893270339048	NA	NA	6.7	847	Martincová & Ondrášek, 2010
Herbaceous	ISI215	Within main text, p S43	herbs	48.7945101038191	48.7945101038191	19.2426275991965	Palearctic	grassland	open	0.0025	-1.73227340790002	-1.92418810265886	NA	NA	6.7	843	Martincová & Ondrášek, 2010
Herbaceous	ISI127	Suppl. material	herbs	49.455850413305	49.455850413305	15.7122499047396	Palearctic	semi-natural grassland	open	0.0016	-2.26346896126817	-1.93707904058789	NA	NA	7.4	640	Merunková & Chytry, 2012
Herbaceous	ISI127	Suppl. material	herbs	49.4681489031369	49.4681489031369	15.7071531652969	Palearctic	semi-natural grassland	open	0.0016	-1.78840934796279	-2.92431851012869	NA	NA	7.4	640	Merunková & Chytry, 2012
Herbaceous	ISI127	Suppl. material	herbs	49.3105262313307	49.3105262313307	15.3362680648857	Palearctic	semi-natural grassland	open	0.0016	-0.637415487240297	-2.02165354966286	NA	NA	6.7	714	Merunková & Chytry, 2012
Herbaceous	ISI127	Suppl. material	herbs	49.2499411710321	49.2499411710321	15.2890029887323	Palearctic	semi-natural grassland	open	0.0016	-0.0093315769068068	-1.74714171405744	NA	NA	6.6	725	Merunková & Chytry, 2012
Herbaceous	ISI127	Suppl. material	herbs	49.2372049509388	49.2372049509388	15.299333744194	Palearctic	semi-natural grassland	open	0.0016	-1.95459944664548	-2.10320175573045	NA	NA	6.4	747	Merunková & Chytry, 2012
Herbaceous	ISI127	Suppl. material	herbs	49.2395989850416	49.2395989850416	15.2935035065067	Palearctic	semi-natural grassland	open	0.0016	-2.53871498214843	-2.51541487533702	NA	NA	6.4	747	Merunková & Chytry, 2012
Herbaceous	ISI127	Suppl. material	herbs	49.2380486364766	49.2380486364766	15.3073121142404	Palearctic	semi-natural grassland	open	0.0016	-0.892802493954888	-2.44174815175188	NA	NA	6.4	747	Merunková & Chytry, 2012
Herbaceous	ISI127	Suppl. material	herbs	49.2389856086438	49.2389856086438	15.3189109448452	Palearctic	semi-natural grassland	open	0.0016	-1.1122592158779	-1.15030875862988	NA	NA	6.4	747	Merunková & Chytry, 2012
Herbaceous	ISI127	Suppl. material	herbs	49.1986443220917	49.1986443220917	15.3030080870342	Palearctic	semi-natural grassland	open	0.0016	-1.27059700294695	-0.774637880544702	NA	NA	6.3	748	Merunková & Chytry, 2012
Herbaceous	ISI127	Suppl. material	herbs	49.2355513593402	49.2355513593402	15.2610474987485	Palearctic	semi-natural grassland	open	0.0016	-0.539483521658712	-0.78604022972343	NA	NA	6.7	722	Merunková & Chytry, 2012
Herbaceous	ISI127	Suppl. material	herbs	49.2378822191732	49.2378822191732	15.2606149508421	Palearctic	semi-natural grassland	open	0.0016	-0.353668791201209	-0.021156338177271	NA	NA	6.6	725	Merunková & Chytry, 2012
Herbaceous	ISI127	Suppl. material	herbs	49.2343880732974	49.2343880732974	15.2780559998239	Palearctic	semi-natural grassland	open	0.0016	-0.123222190045373	-0.204258904658847	NA	NA	6.6	725	Merunková & Chytry, 2012
Herbaceous	ISI127	Suppl. material	herbs	49.2627913344885	49.2627913344885	15.2596605065968	Palearctic	semi-natural grassland	open	0.0016	-2.66140709018556	-1.69431552019864	NA	NA	6.6	725	Merunková & Chytry, 2012
Herbaceous	ISI127	Suppl. material	herbs	49.3100082864018	49.3100082864018	15.5976787791614	Palearctic	semi-natural grassland	open	0.0016	-1.17874711883563	-1.67118567655739	NA	NA	7.1	679	Merunková & Chytry, 2012
Herbaceous	ISI127	Suppl. material	herbs	49.2946419622865	49.2946419622865	15.5763414609566	Palearctic	semi-natural grassland	open	0.0016	-1.7642702688851	-3.02320485976667	NA	NA	6.8	693	Merunková & Chytry, 2012
Herbaceous	ISI127	Suppl. material	herbs	49.2931839617919	49.2931839617919	15.5811948446979	Palearctic	semi-natural grassland	open	0.0016	-2.43866198507573	-2.89282157605594	NA	NA	6.8	693	Merunková & Chytry, 2012
Herbaceous	ISI127	Suppl. material	herbs	49.304014530376	49.304014530376	15.5969417708526	Palearctic	semi-natural grassland	open	0.0016	-2.69178925702592	-1.59289705064658	NA	NA	6.8	693	Merunková & Chytry, 2012
Herbaceous	ISI127	Suppl. material	herbs	49.3000849262037	49.3000849262037	15.5522898010086	Palearctic	semi-natural grassland	open	0.0016	-0.384173869567343	-1.97410127907043	NA	NA	6.5	715	Merunková & Chytry, 2012
Herbaceous	ISI127	Suppl. material	herbs	49.2645425861679	49.2645425861679	15.557649743218	Palearctic	semi-natural grassland	open	0.0016	-0.565944554919252	-1.90650131816712	NA	NA	6.5	715	Merunková & Chytry, 2012
Herbaceous	ISI127	Suppl. material	herbs	49.4001565102415	49.4001565102415	15.3888627418151	Palearctic	semi-natural grassland	open	0.0016	-1.02587372475411	-1.75981813838429	NA	NA	6.5	710	Merunková & Chytry, 2012
Herbaceous	ISI127	Suppl. material	herbs	49.2624881619693	49.2624881619693	15.555273855295	Palearctic	semi-natural grassland	open	0.0016	-2.17403728322317	-2.05389836446032	NA	NA	6.6	715	Merunková & Chytry, 2012
Herbaceous	ISI127	Suppl. material	herbs	49.2620270450041	49.2620270450041	15.5630535168358	Palearctic	semi-natural grassland	open	0.0016	-2.26724769494718	-1.33707868344554	NA	NA	6.6	715	Merunková & Chytry, 2012
Herbaceous	ISI127	Suppl. material	herbs	49.1997102870865	49.1997102870865	15.5053517282226	Palearctic	semi-natural grassland	open	0.0016	-1.97294722889568	-1.92793626986015	NA	NA	7.2	681	Merunková & Chytry, 2012
Herbaceous	ISI127	Suppl. material	herbs	49.1862699257686	49.1862699257686	15.4710005532781	Palearctic	semi-natural grassland	open	0.0016	-1.08219391047438	-0.517748245079514	NA	NA	7.2	681	Merunková & Chytry, 2012
Herbaceous	ISI127	Suppl. material	herbs	49.2075428883313	49.2075428883313	15.4772132333227	Palearctic	semi-natural grassland	open	0.0016	-3.18358230534869	-3.80728872134455	NA	NA	7.2	681	Merunková & Chytry, 2012
Herbaceous	ISI127	Suppl. material	herbs	49.2302309275161	49.2302309275161	15.460430192034	Palearctic	semi-natural grassland	open	0.0016	-1.70914572036836	-1.70264088975086	NA	NA	6.8	711	Merunková & Chytry, 2012
Herbaceous	ISI127	Suppl. material	herbs	49.2417356152506	49.2417356152506	15.4673597785356	Palearctic	semi-natural grassland	open	0.0016	-3.22092678991229	-3.91449030656839	NA	NA	6.8	711	Merunková & Chytry, 2012
Herbaceous	ISI127	Suppl. material	herbs	49.234773179809	49.234773179809	15.434348790741	Palearctic	semi-natural grassland	open	0.0016	-1.4930001335902	-2.50816874180755	NA	NA	7	696	Merunková & Chytry, 2012
Herbaceous	ISI127	Suppl. material	herbs	49.2178327613022	49.2178327613022	15.4537653424342	Palearctic	semi-natural grassland	open	0.0016	-0.344729316569211	-1.26153612965592	NA	NA	7.2	686	Merunková & Chytry, 2012
Herbaceous	ISI127	Suppl. material	herbs	49.3416057571479	49.3416057571479	15.7401764849408	Palearctic	semi-natural grassland	open	0.0016	-0.948931048309467	-1.62786192068403	NA	NA	7.4	646	Merunková & Chytry, 2012
Herbaceous	ISI127	Suppl. material	herbs	49.2162149572842	49.2162149572842	15.4386710044398	Palearctic	semi-natural grassland	open	0.0016	-0.647048699281775	-1.47646933219869	NA	NA	7	701	Merunková & Chytry, 2012
Herbaceous	ISI127	Suppl. material	herbs	49.2181563732537	49.2181563732537	15.3879497885894	Palearctic	semi-natural grassland	open	0.0016	-1.89081940792643	-3.71054233709967	NA	NA	6.4	736	Merunková & Chytry, 2012
Herbaceous	ISI127	Suppl. material	herbs	49.2024742871113	49.2024742871113	15.3382304583624	Palearctic	semi-natural grassland	open	0.0016	-1.76944457285466	-1.00040164418102	NA	NA	6	769	Merunková & Chytry, 2012
Herbaceous	ISI127	Suppl. material	herbs	49.2248774228431	49.2248774228431	15.3187943745228	Palearctic	semi-natural grassland	open	0.0016	-2.94211685977251	-3.1102051873725	NA	NA	6.1	761	Merunková & Chytry, 2012
Herbaceous	ISI127	Suppl. material	herbs	49.2175067008153	49.2175067008153	15.3760139042688	Palearctic	semi-natural grassland	open	0.0016	-1.6965811097762	-3.13928889753798	NA	NA	6.4	736	Merunková & Chytry, 2012
Herbaceous	ISI127	Suppl. material	herbs	49.2064082633907	49.2064082633907	15.40012871095	Palearctic	semi-natural grassland	open	0.0016	-2.14401330457776	-2.93293989772698	NA	NA	6.4	736	Merunková & Chytry, 2012
Herbaceous	ISI127	Suppl. material	herbs	49.4647660588411	49.4647660588411	15.4602001669485	Palearctic	semi-natural grassland	open	0.0016	-1.16458409900549	-1.29196091953007	NA	NA	6.6	694	Merunková & Chytry, 2012
Herbaceous	ISI127	Suppl. material	herbs	49.2042885133616	49.2042885133616	15.4047667540585	Palearctic	semi-natural grassland	open	0.0016	-0.868621565773133	-1.88647868706499	NA	NA	6.6	725	Merunková & Chytry, 2012
Herbaceous	ISI127	Suppl. material	herbs	49.2072508952904	49.2072508952904	15.4001209536468	Palearctic	semi-natural grassland	open	0.0016	-1.18165294162113	-2.16936724222299	NA	NA	6.6	725	Merunková & Chytry, 2012
Herbaceous	ISI127	Suppl. material	herbs	49.2042087095512	49.2042087095512	15.3898127316005	Palearctic	semi-natural grassland	open	0.0016	-1.40043626640245	-3.84672523712696	NA	NA	6.8	712	Merunková & Chytry, 2012
Herbaceous	ISI127	Suppl. material	herbs	49.2091461366462	49.2091461366462	15.4322146728829	Palearctic	semi-natural grassland	open	0.0016	-2.174979961687	-2.54641681806891	NA	NA	7	701	Merunková & Chytry, 2012
Herbaceous	ISI127	Suppl. material	herbs	49.1938390085433	49.1938390085433	15.3866028168093	Palearctic	semi-natural grassland	open	0.0016	0.239698988890391	0.47555082241548	NA	NA	6.8	712	Merunková & Chytry, 2012
Herbaceous	ISI127	Suppl. material	herbs	49.2056522834413	49.2056522834413	15.3862332186594	Palearctic	semi-natural grassland	open	0.0016	0.29279236286189	-1.77940430627631	NA	NA	6.8	712	Merunková & Chytry, 2012
Herbaceous	ISI127	Suppl. material	herbs	49.2175194499667	49.2175194499667	15.4097223485984	Palearctic	semi-natural grassland	open	0.0016	-2.68635089433682	-3.38035104779845	NA	NA	7.1	697	Merunková & Chytry, 2012
Herbaceous	ISI127	Suppl. material	herbs	49.2129462369581	49.2129462369581	15.3557280269756	Palearctic	semi-natural grassland	open	0.0016	-1.4832541291791	-1.41067917512371	NA	NA	6.9	710	Merunková & Chytry, 2012
Herbaceous	ISI127	Suppl. material	herbs	49.4590359889892	49.4590359889892	15.3774361462912	Palearctic	semi-natural grassland	open	0.0016	-0.855592945038863	-2.62560107589066	NA	NA	6.8	687	Merunková & Chytry, 2012
Herbaceous	ISI127	Suppl. material	herbs	49.1392126774082	49.1392126774082	15.4250208592597	Palearctic	semi-natural grassland	open	0.0016	-1.29111194644384	-2.46122968878616	NA	NA	7.5	678	Merunková & Chytry, 2012
Herbaceous	ISI127	Suppl. material	herbs	49.1572368090505	49.1572368090505	15.4293602384407	Palearctic	semi-natural grassland	open	0.0016	0.197413046684972	-1.62526316607229	NA	NA	7.4	683	Merunková & Chytry, 2012
Herbaceous	ISI127	Suppl. material	herbs	49.1633050353073	49.1633050353073	15.4249600066079	Palearctic	semi-natural grassland	open	0.0016	-0.410767958300233	-0.941619361562026	NA	NA	7.1	703	Merunková & Chytry, 2012
Herbaceous	ISI127	Suppl. material	herbs	49.1378941319007	49.1378941319007	15.3908078596182	Palearctic	semi-natural grassland	open	0.0016	-1.99767356417762	-2.25444446864898	NA	NA	7.1	703	Merunková & Chytry, 2012
Herbaceous	ISI127	Suppl. material	herbs	49.1503051277882	49.1503051277882	15.4110660392727	Palearctic	semi-natural grassland	open	0.0016	-1.286140999403	-3.46713464895098	NA	NA	7.1	703	Merunková & Chytry, 2012
Herbaceous	ISI127	Suppl. material	herbs	49.4756340923347	49.4756340923347	15.6978198436917	Palearctic	semi-natural grassland	open	0.0016	-2.57043611540227	-2.32216303897989	NA	NA	7.5	635	Merunková & Chytry, 2012
Herbaceous	ISI127	Suppl. material	herbs	49.4989726510324	49.4989726510324	15.7004977571199	Palearctic	semi-natural grassland	open	0.0016	-0.668030176871406	-1.47964392374593	NA	NA	7.5	635	Merunková & Chytry, 2012
Herbaceous	ISI127	Suppl. material	herbs	49.3873765176934	49.3873765176934	15.6239515172582	Palearctic	semi-natural grassland	open	0.0016	-2.36428012040361	-3.87522487871258	NA	NA	7.2	657	Merunková & Chytry, 2012
Herbaceous	ISI127	Suppl. material	herbs	49.3928005663887	49.3928005663887	15.6558392531857	Palearctic	semi-natural grassland	open	0.0016	-0.748426651183526	-0.83955177192003	NA	NA	7.2	657	Merunková & Chytry, 2012
Herbaceous	ISI127	Suppl. material	herbs	49.3987979800351	49.3987979800351	15.6653410104159	Palearctic	semi-natural grassland	open	0.0016	-1.12711949553372	-0.971234648009148	NA	NA	7.4	651	Merunková & Chytry, 2012
Herbaceous	ISI127	Suppl. material	herbs	49.1847795869127	49.1847795869127	15.6371927872385	Palearctic	semi-natural grassland	open	0.0016	0.0119083957010851	-1.11020093881506	NA	NA	6.7	710	Merunková & Chytry, 2012
Herbaceous	ISI127	Suppl. material	herbs	49.1840245715527	49.1840245715527	15.6486031940368	Palearctic	semi-natural grassland	open	0.0016	-0.611765823133045	-1.51942650486496	NA	NA	6.7	710	Merunková & Chytry, 2012
Herbaceous	ISI127	Suppl. material	herbs	49.192517459102	49.192517459102	15.6466998508635	Palearctic	semi-natural grassland	open	0.0016	-0.405454384256221	-1.46923755008503	NA	NA	6.7	710	Merunková & Chytry, 2012
Herbaceous	ISI127	Suppl. material	herbs	49.1852776806077	49.1852776806077	15.6268547706558	Palearctic	semi-natural grassland	open	0.0016	-1.90646038984212	-3.21309577382321	NA	NA	6.5	719	Merunková & Chytry, 2012
Herbaceous	ISI127	Suppl. material	herbs	49.4369143437169	49.4369143437169	15.3882210369647	Palearctic	semi-natural grassland	open	0.0016	-1.3632403137585	-3.26289010320485	NA	NA	6.8	688	Merunková & Chytry, 2012
Herbaceous	ISI127	Suppl. material	herbs	49.2018267130345	49.2018267130345	15.6159479258052	Palearctic	semi-natural grassland	open	0.0016	-0.322458715577824	-1.43358333576122	NA	NA	6.7	710	Merunková & Chytry, 2012
Herbaceous	ISI127	Suppl. material	herbs	49.2221041367145	49.2221041367145	15.6306803160269	Palearctic	semi-natural grassland	open	0.0016	-0.492936420926189	-2.04966893047007	NA	NA	6.7	706	Merunková & Chytry, 2012
Herbaceous	ISI127	Suppl. material	herbs	49.2081956068885	49.2081956068885	15.52992980598	Palearctic	semi-natural grassland	open	0.0016	-2.30990087702359	-3.11261813496136	NA	NA	6.9	701	Merunková & Chytry, 2012
Herbaceous	ISI127	Suppl. material	herbs	49.2259440682859	49.2259440682859	15.5100048539996	Palearctic	semi-natural grassland	open	0.0016	-3.13718487747973	-2.88979851954853	NA	NA	6.9	701	Merunková & Chytry, 2012
Herbaceous	ISI127	Suppl. material	herbs	49.1705702289426	49.1705702289426	15.4945092143195	Palearctic	semi-natural grassland	open	0.0016	-1.32979097226531	-3.40359518057219	NA	NA	7.1	692	Merunková & Chytry, 2012
Herbaceous	ISI127	Suppl. material	herbs	49.1646933370729	49.1646933370729	15.517258204897	Palearctic	semi-natural grassland	open	0.0016	-2.28249533224535	-3.47205099749854	NA	NA	6.7	717	Merunková & Chytry, 2012
Herbaceous	ISI127	Suppl. material	herbs	49.1798635007257	49.1798635007257	15.5039078238698	Palearctic	semi-natural grassland	open	0.0016	-1.74098034488775	-3.34331352891133	NA	NA	6.9	709	Merunková & Chytry, 2012
Herbaceous	ISI127	Suppl. material	herbs	49.4676944568435	49.4676944568435	15.5147491632969	Palearctic	semi-natural grassland	open	0.0016	-1.96612239973977	-2.78779482777011	NA	NA	6.5	697	Merunková & Chytry, 2012
Herbaceous	ISI127	Suppl. material	herbs	49.4641171593647	49.4641171593647	15.4661634150764	Palearctic	semi-natural grassland	open	0.0016	-1.77189387792279	-3.40951541741435	NA	NA	6.7	689	Merunková & Chytry, 2012
Herbaceous	ISI127	Suppl. material	herbs	49.462891777698	49.462891777698	15.4888176552107	Palearctic	semi-natural grassland	open	0.0016	-0.742231588959618	-0.773638480004764	NA	NA	6.7	689	Merunková & Chytry, 2012
Herbaceous	ISI127	Suppl. material	herbs	49.4580936005894	49.4580936005894	15.4736934906896	Palearctic	semi-natural grassland	open	0.0016	-1.0309215450568	-2.10493501438235	NA	NA	6.5	702	Merunková & Chytry, 2012
Herbaceous	ISI127	Suppl. material	herbs	49.4628861111728	49.4628861111728	15.4764081682662	Palearctic	semi-natural grassland	open	0.0016	0.217574074490288	1.54127072592678	NA	NA	6.7	689	Merunková & Chytry, 2012
Herbaceous	ISI127	Suppl. material	herbs	49.2268735493554	49.2268735493554	15.5061683506693	Palearctic	semi-natural grassland	open	0.0016	-0.2775253759573	-0.996294970903783	NA	NA	7.2	680	Merunková & Chytry, 2012
Herbaceous	ISI127	Suppl. material	herbs	49.2044765540566	49.2044765540566	15.5126470243064	Palearctic	semi-natural grassland	open	0.0016	-0.578165181206925	-0.329162151624988	NA	NA	7.2	680	Merunková & Chytry, 2012
Herbaceous	ISI127	Suppl. material	herbs	49.4365631861147	49.4365631861147	15.3700033581692	Palearctic	semi-natural grassland	open	0.0016	-1.27746224309698	-3.62378448525256	NA	NA	6.6	697	Merunková & Chytry, 2012
Herbaceous	ISI127	Suppl. material	herbs	49.1286325091494	49.1286325091494	15.3668762917779	Palearctic	semi-natural grassland	open	0.0016	-0.476334655968869	0.29037790405277	NA	NA	6.9	715	Merunková & Chytry, 2012
Herbaceous	ISI127	Suppl. material	herbs	49.1307655662027	49.1307655662027	15.3778950927605	Palearctic	semi-natural grassland	open	0.0016	-2.65874115847036	-4.15767844761938	NA	NA	7.3	695	Merunková & Chytry, 2012
Herbaceous	ISI127	Suppl. material	herbs	49.1098073695309	49.1098073695309	15.5974878175289	Palearctic	semi-natural grassland	open	0.0016	-0.0291878112492246	-0.382849294056893	NA	NA	7.2	690	Merunková & Chytry, 2012
Herbaceous	ISI127	Suppl. material	herbs	49.1295609608713	49.1295609608713	15.6269426700115	Palearctic	semi-natural grassland	open	0.0016	-2.5028251090253	-2.79282098210678	NA	NA	7.1	695	Merunková & Chytry, 2012
Herbaceous	ISI127	Suppl. material	herbs	49.1671170031882	49.1671170031882	15.4585483199886	Palearctic	semi-natural grassland	open	0.0016	-0.564987053198841	-1.21469134216399	NA	NA	7.4	680	Merunková & Chytry, 2012
Herbaceous	ISI127	Suppl. material	herbs	49.1468854534032	49.1468854534032	15.4253776503497	Palearctic	semi-natural grassland	open	0.0016	-1.5215819867117	-1.75584091265232	NA	NA	7.4	682	Merunková & Chytry, 2012
Herbaceous	ISI127	Suppl. material	herbs	49.331857425288	49.331857425288	15.3550075210093	Palearctic	semi-natural grassland	open	0.0016	-0.729314730258654	-1.80448441649595	NA	NA	7.1	686	Merunková & Chytry, 2012
Herbaceous	ISI127	Suppl. material	herbs	49.12717449596	49.12717449596	15.4676432337031	Palearctic	semi-natural grassland	open	0.0016	-0.828148452846133	-1.87024484792289	NA	NA	7.6	670	Merunková & Chytry, 2012
Herbaceous	ISI127	Suppl. material	herbs	49.1546153021343	49.1546153021343	15.4922991494462	Palearctic	semi-natural grassland	open	0.0016	-2.44230954829537	-3.43821581212791	NA	NA	7.6	670	Merunková & Chytry, 2012
Herbaceous	ISI127	Suppl. material	herbs	49.1581253648477	49.1581253648477	15.5832327378687	Palearctic	semi-natural grassland	open	0.0016	-0.0397910506478009	-1.08952603845663	NA	NA	7.2	690	Merunková & Chytry, 2012
Herbaceous	ISI127	Suppl. material	herbs	49.1508628928088	49.1508628928088	15.5539845555197	Palearctic	semi-natural grassland	open	0.0016	-1.12596209233004	-1.87573357563064	NA	NA	7.3	688	Merunková & Chytry, 2012
Herbaceous	ISI127	Suppl. material	herbs	49.5353172424193	49.5353172424193	15.6613816427792	Palearctic	semi-natural grassland	open	0.0016	-1.74309124205664	-2.00787085353721	NA	NA	7.3	638	Merunková & Chytry, 2012
Herbaceous	ISI127	Suppl. material	herbs	49.5516799976304	49.5516799976304	15.6682101857188	Palearctic	semi-natural grassland	open	0.0016	-1.72865899367749	-3.61433677856766	NA	NA	7.2	646	Merunková & Chytry, 2012
Herbaceous	ISI127	Suppl. material	herbs	49.5603645368909	49.5603645368909	15.7053738120676	Palearctic	semi-natural grassland	open	0.0016	-0.712397183549905	-1.28409457797365	NA	NA	7.2	647	Merunková & Chytry, 2012
Herbaceous	ISI127	Suppl. material	herbs	49.5738782074849	49.5738782074849	15.6744593800425	Palearctic	semi-natural grassland	open	0.0016	-2.01421006312161	-2.95269305545609	NA	NA	7.3	641	Merunková & Chytry, 2012
Herbaceous	ISI127	Suppl. material	herbs	49.4933639752813	49.4933639752813	15.7338758972908	Palearctic	semi-natural grassland	open	0.0016	-0.376334066771326	-2.95539677576182	NA	NA	7.2	651	Merunková & Chytry, 2012
Herbaceous	ISI127	Suppl. material	herbs	49.2679593297306	49.2679593297306	15.694878472167	Palearctic	semi-natural grassland	open	0.0016	-1.98188560443485	-2.62424776980835	NA	NA	6.6	705	Merunková & Chytry, 2012
Herbaceous	ISI127	Suppl. material	herbs	49.2661334259485	49.2661334259485	15.6918746134004	Palearctic	semi-natural grassland	open	0.0016	-0.842505623729608	-1.91816142494144	NA	NA	6.5	706	Merunková & Chytry, 2012
Herbaceous	ISI127	Suppl. material	herbs	49.5110005051578	49.5110005051578	15.6930683106128	Palearctic	semi-natural grassland	open	0.0016	-1.9344983273154	-2.97471930982491	NA	NA	7.4	636	Merunková & Chytry, 2012
Herbaceous	ISI127	Suppl. material	herbs	49.4847916205745	49.4847916205745	15.7414192210291	Palearctic	semi-natural grassland	open	0.0016	-2.33481335450729	-2.87492866416101	NA	NA	7.2	651	Merunková & Chytry, 2012
Herbaceous	ISI127	Suppl. material	herbs	49.3107606529124	49.3107606529124	15.5474561328627	Palearctic	semi-natural grassland	open	0.0016	-4.0863150327864	-3.51243045998937	NA	NA	6.5	713	Merunková & Chytry, 2012
Herbaceous	ISI127	Suppl. material	herbs	49.307013854433	49.307013854433	15.5621276243973	Palearctic	semi-natural grassland	open	0.0016	-2.57050204362906	-2.94855472837859	NA	NA	6.9	693	Merunková & Chytry, 2012
Herbaceous	ISI127	Suppl. material	herbs	49.3279687582288	49.3279687582288	15.7463383598119	Palearctic	semi-natural grassland	open	0.0016	-0.673846040478764	-3.20659007140168	NA	NA	7.8	627	Merunková & Chytry, 2012
Herbaceous	ISI127	Suppl. material	herbs	49.4635592886464	49.4635592886464	15.7419591374126	Palearctic	semi-natural grassland	open	0.0016	-0.302721629189301	-2.64975272406182	NA	NA	7.2	648	Merunková & Chytry, 2012
Herbaceous	ISI127	Suppl. material	herbs	49.4304176288657	49.4304176288657	15.753277735944	Palearctic	semi-natural grassland	open	0.0016	-0.390976960983924	-1.27406111522668	NA	NA	7	667	Merunková & Chytry, 2012
Herbaceous	ISI127	Suppl. material	herbs	49.4820963209268	49.4820963209268	15.7042590841589	Palearctic	semi-natural grassland	open	0.0016	-1.71086493117869	-3.61665307164255	NA	NA	7.2	648	Merunková & Chytry, 2012
Herbaceous	ISI127	Suppl. material	herbs	49.4532556164089	49.4532556164089	15.7176066672678	Palearctic	semi-natural grassland	open	0.0016	-0.216352404987682	-2.035734988893	NA	NA	7.3	644	Merunková & Chytry, 2012
Herbaceous	ISI127	Suppl. material	herbs	49.4485482740971	49.4485482740971	15.708639253382	Palearctic	semi-natural grassland	open	0.0016	-1.53717186324302	-3.70585363128689	NA	NA	7.3	644	Merunková & Chytry, 2012
Herbaceous	ISI127	Suppl. material	herbs	49.4430013904886	49.4430013904886	15.6919719294386	Palearctic	semi-natural grassland	open	0.0016	-1.51147055450478	-2.72548710227521	NA	NA	7.1	658	Merunková & Chytry, 2012
Herbaceous	ISI127	Suppl. material	herbs	49.397536041064	49.397536041064	15.7105341594066	Palearctic	semi-natural grassland	open	0.0016	-1.4147394194006	-2.01180377601749	NA	NA	7.3	646	Merunková & Chytry, 2012
Herbaceous	ISI127	Suppl. material	herbs	49.4461656125769	49.4461656125769	15.6890313552361	Palearctic	semi-natural grassland	open	0.0016	-0.882223477917358	-1.73367185463204	NA	NA	7.1	658	Merunková & Chytry, 2012
Herbaceous	ISI127	Suppl. material	herbs	49.2024110079262	49.2024110079262	15.4370781856357	Palearctic	semi-natural grassland	open	0.0016	-0.704485483868232	-2.89759724050492	NA	NA	7.1	691	Merunková & Chytry, 2012
Herbaceous	ISI127	Suppl. material	herbs	49.1934809109435	49.1934809109435	15.4451943796883	Palearctic	semi-natural grassland	open	0.0016	0.492059862980303	-0.848621651522116	NA	NA	7.1	691	Merunková & Chytry, 2012
Herbaceous	ISI127	Suppl. material	herbs	49.1914475816482	49.1914475816482	15.4307041246754	Palearctic	semi-natural grassland	open	0.0016	-1.51069977032225	-3.84337899713318	NA	NA	7	701	Merunková & Chytry, 2012
Herbaceous	ISI127	Suppl. material	herbs	49.226619282875	49.226619282875	15.4143347571339	Palearctic	semi-natural grassland	open	0.0016	-1.25608262371293	-2.72760333825118	NA	NA	7	701	Merunková & Chytry, 2012
Herbaceous	ISI127	Suppl. material	herbs	49.2122514810295	49.2122514810295	15.4488055539384	Palearctic	semi-natural grassland	open	0.0016	-3.20620258077771	-3.3362512419723	NA	NA	7.2	687	Merunková & Chytry, 2012
Herbaceous	ISI127	Suppl. material	herbs	49.3805354484223	49.3805354484223	15.538471294813	Palearctic	semi-natural grassland	open	0.0016	-0.159090088530309	-1.29020312464471	NA	NA	6.8	690	Merunková & Chytry, 2012
Herbaceous	ISI127	Suppl. material	herbs	49.3555074896469	49.3555074896469	15.5345174947867	Palearctic	semi-natural grassland	open	0.0016	-0.204438576224504	0.629012170922238	NA	NA	6.8	690	Merunková & Chytry, 2012
Herbaceous	ISI127	Suppl. material	herbs	49.3786718268322	49.3786718268322	15.5612584635504	Palearctic	semi-natural grassland	open	0.0016	-1.51907213756785	-1.88865697384066	NA	NA	6.8	690	Merunková & Chytry, 2012
Herbaceous	ISI127	Suppl. material	herbs	49.3441965829072	49.3441965829072	15.5271592012675	Palearctic	semi-natural grassland	open	0.0016	-0.0395239766062489	-1.71771767289184	NA	NA	6.8	690	Merunková & Chytry, 2012
Herbaceous	ISI127	Suppl. material	herbs	49.2030650432052	49.2030650432052	15.5636903180534	Palearctic	semi-natural grassland	open	0.0016	-1.5465760833697	-2.85065236660332	NA	NA	6.8	712	Merunková & Chytry, 2012
Herbaceous	ISI127	Suppl. material	herbs	49.1667833444441	49.1667833444441	15.5972015275984	Palearctic	semi-natural grassland	open	0.0016	-0.0319962481388205	-1.53910940336606	NA	NA	7	694	Merunková & Chytry, 2012
Herbaceous	ISI127	Suppl. material	herbs	49.1861360966615	49.1861360966615	15.3717775275567	Palearctic	semi-natural grassland	open	0.0016	-2.19732713144939	-4.12127184064307	NA	NA	7.3	688	Merunková & Chytry, 2012
Herbaceous	ISI127	Suppl. material	herbs	49.1920169475056	49.1920169475056	15.6148499642961	Palearctic	semi-natural grassland	open	0.0016	-0.425056072765262	-2.03872028369906	NA	NA	6.7	710	Merunková & Chytry, 2012
Herbaceous	ISI127	Suppl. material	herbs	49.207677638163	49.207677638163	15.5951938843805	Palearctic	semi-natural grassland	open	0.0016	-1.5467489741903	-3.68907228663213	NA	NA	6.7	710	Merunková & Chytry, 2012
Herbaceous	ISI127	Suppl. material	herbs	49.2112022635805	49.2112022635805	15.5913172898187	Palearctic	semi-natural grassland	open	0.0016	-1.84040236439973	-3.10752800597376	NA	NA	6.7	710	Merunková & Chytry, 2012
Herbaceous	ISI127	Suppl. material	herbs	49.1840273890607	49.1840273890607	15.592041291593	Palearctic	semi-natural grassland	open	0.0016	-0.282353067366666	-0.424793058813878	NA	NA	6.7	710	Merunková & Chytry, 2012
Herbaceous	ISI127	Suppl. material	herbs	49.1828147281474	49.1828147281474	15.6052401935042	Palearctic	semi-natural grassland	open	0.0016	-3.40406662143428	-2.51488288531073	NA	NA	6.7	710	Merunková & Chytry, 2012
Herbaceous	ISI127	Suppl. material	herbs	49.2050395602325	49.2050395602325	15.6061720773797	Palearctic	semi-natural grassland	open	0.0016	-0.681727959750191	-0.54732654643375	NA	NA	6.7	710	Merunková & Chytry, 2012
Herbaceous	ISI127	Suppl. material	herbs	49.1855871873386	49.1855871873386	15.6005569154295	Palearctic	semi-natural grassland	open	0.0016	0.0959027124006476	0.49840356267959	NA	NA	6.7	710	Merunková & Chytry, 2012
Herbaceous	ISI127	Suppl. material	herbs	49.1920743023335	49.1920743023335	15.5900280123655	Palearctic	semi-natural grassland	open	0.0016	-2.18452503777214	-1.23730735308677	NA	NA	6.8	705	Merunková & Chytry, 2012
Herbaceous	ISI127	Suppl. material	herbs	49.3965579780808	49.3965579780808	15.4334605122347	Palearctic	semi-natural grassland	open	0.0016	-0.789579682658709	-0.989853865996422	NA	NA	6.8	690	Merunková & Chytry, 2012
Herbaceous	ISI127	Suppl. material	herbs	49.3951794981237	49.3951794981237	15.4056377259555	Palearctic	semi-natural grassland	open	0.0016	-0.152721753719336	-0.909239497281881	NA	NA	6.5	709	Merunková & Chytry, 2012
Herbaceous	ISI127	Suppl. material	herbs	49.4372493093742	49.4372493093742	15.3218068290394	Palearctic	semi-natural grassland	open	0.0016	-0.542867487068336	-1.90475304348414	NA	NA	7.2	667	Merunková & Chytry, 2012
Herbaceous	ISI127	Suppl. material	herbs	49.4644085396085	49.4644085396085	15.3675182682948	Palearctic	semi-natural grassland	open	0.0016	-1.78614719552446	-3.26586297927669	NA	NA	6.8	688	Merunková & Chytry, 2012
Herbaceous	ISI127	Suppl. material	herbs	49.4705087925523	49.4705087925523	15.3706654271783	Palearctic	semi-natural grassland	open	0.0016	-2.18455154921241	-2.67135631282997	NA	NA	7.1	668	Merunková & Chytry, 2012
Herbaceous	ISI127	Suppl. material	herbs	49.4511003404682	49.4511003404682	15.35872241287	Palearctic	semi-natural grassland	open	0.0016	-0.99138455760059	-3.73562047857629	NA	NA	7.2	665	Merunková & Chytry, 2012
Herbaceous	ISI127	Suppl. material	herbs	49.3965322278572	49.3965322278572	15.4102956232909	Palearctic	semi-natural grassland	open	0.0016	-1.49356609907823	-2.73317325241313	NA	NA	6.8	690	Merunková & Chytry, 2012
Herbaceous	ISI127	Suppl. material	herbs	49.3947950151998	49.3947950151998	15.4005794886852	Palearctic	semi-natural grassland	open	0.0016	-2.14360339595567	-3.17667116321748	NA	NA	6.8	690	Merunková & Chytry, 2012
Herbaceous	ISI127	Suppl. material	herbs	49.4098725773787	49.4098725773787	15.3980290284358	Palearctic	semi-natural grassland	open	0.0016	-0.878077008230408	-3.57845886087995	NA	NA	6.6	701	Merunková & Chytry, 2012
Herbaceous	ISI127	Suppl. material	herbs	49.4184228892614	49.4184228892614	15.3802545082528	Palearctic	semi-natural grassland	open	0.0016	-1.53308039139848	-2.85063954917778	NA	NA	6.5	710	Merunková & Chytry, 2012
Herbaceous	ISI127	Suppl. material	herbs	49.4226698125191	49.4226698125191	15.3885470235973	Palearctic	semi-natural grassland	open	0.0016	-0.482424395408135	-2.29205797766705	NA	NA	6.5	710	Merunková & Chytry, 2012
Herbaceous	ISI127	Suppl. material	herbs	49.4185594324254	49.4185594324254	15.3991071775396	Palearctic	semi-natural grassland	open	0.0016	-0.689812019379729	-1.750155729635	NA	NA	6.5	710	Merunková & Chytry, 2012
Herbaceous	ISI127	Suppl. material	herbs	49.2641736007927	49.2641736007927	15.2844436426215	Palearctic	semi-natural grassland	open	0.0016	-2.25028025614344	-4.01912033550848	NA	NA	6.5	728	Merunková & Chytry, 2012
Herbaceous	ISI127	Suppl. material	herbs	49.238352667929	49.238352667929	15.2791446174112	Palearctic	semi-natural grassland	open	0.0016	0.513297404121921	1.08648212211451	NA	NA	6.6	726	Merunková & Chytry, 2012
Herbaceous	ISI127	Suppl. material	herbs	49.2597498760064	49.2597498760064	15.275111044291	Palearctic	semi-natural grassland	open	0.0016	-0.308870273153657	0.480989596891089	NA	NA	6.6	726	Merunková & Chytry, 2012
Herbaceous	ISI127	Suppl. material	herbs	49.2603593265775	49.2603593265775	15.2883676983267	Palearctic	semi-natural grassland	open	0.0016	-1.29322937175722	-3.52028102198677	NA	NA	6.6	726	Merunková & Chytry, 2012
Herbaceous	ISI127	Suppl. material	herbs	49.2623910815567	49.2623910815567	15.3047842328	Palearctic	semi-natural grassland	open	0.0016	-2.45872436055347	-3.59183813412885	NA	NA	6.6	726	Merunková & Chytry, 2012
Herbaceous	ISI127	Suppl. material	herbs	49.2484105237716	49.2484105237716	15.3146064348852	Palearctic	semi-natural grassland	open	0.0016	-0.734817976775483	-0.140614128000713	NA	NA	6.6	726	Merunková & Chytry, 2012
Herbaceous	ISI127	Suppl. material	herbs	49.254843447239	49.254843447239	15.3032189009696	Palearctic	semi-natural grassland	open	0.0016	-1.48034800195891	-4.08906985691226	NA	NA	6.6	726	Merunková & Chytry, 2012
Herbaceous	ISI127	Suppl. material	herbs	49.2517698396984	49.2517698396984	15.3329636828771	Palearctic	semi-natural grassland	open	0.0016	-1.39138834912538	-2.48228368388551	NA	NA	6.4	736	Merunková & Chytry, 2012
Herbaceous	ISI127	Suppl. material	herbs	49.2761067764045	49.2761067764045	15.3243660868838	Palearctic	semi-natural grassland	open	0.0016	0.127757690219969	1.24847548886746	NA	NA	6.4	737	Merunková & Chytry, 2012
Herbaceous	ISI127	Suppl. material	herbs	49.2254171554089	49.2254171554089	15.2906422018163	Palearctic	semi-natural grassland	open	0.0016	-0.0584001477545887	-0.532038251574209	NA	NA	6.4	737	Merunková & Chytry, 2012
Herbaceous	ISI127	Suppl. material	herbs	49.2585580362376	49.2585580362376	15.3196701431107	Palearctic	semi-natural grassland	open	0.0016	-0.122147465608029	-1.77641861842091	NA	NA	6.4	737	Merunková & Chytry, 2012
Herbaceous	ISI127	Suppl. material	herbs	49.2429562053921	49.2429562053921	15.3074754397102	Palearctic	semi-natural grassland	open	0.0016	-1.63884677765427	-3.63786063395461	NA	NA	6.4	737	Merunková & Chytry, 2012
Herbaceous	ISI127	Suppl. material	herbs	49.251753241508	49.251753241508	15.3167099791447	Palearctic	semi-natural grassland	open	0.0016	-2.50120419101641	-3.33567895117416	NA	NA	6.4	737	Merunková & Chytry, 2012
Herbaceous	ISI127	Suppl. material	herbs	49.2238235713985	49.2238235713985	15.3139510663386	Palearctic	semi-natural grassland	open	0.0016	-0.872189806442687	-2.885885354407	NA	NA	6.5	736	Merunková & Chytry, 2012
Herbaceous	ISI127	Suppl. material	herbs	49.2231417872337	49.2231417872337	15.2939202774227	Palearctic	semi-natural grassland	open	0.0016	-5.91976407769634	-2.08965730336578	NA	NA	6.6	725	Merunková & Chytry, 2012
Herbaceous	ISI127	Suppl. material	herbs	49.2362456778042	49.2362456778042	15.2941669603801	Palearctic	semi-natural grassland	open	0.0016	-0.145121380662651	0.626406227963499	NA	NA	6.6	725	Merunková & Chytry, 2012
Woody	JST183	Table 1	woody	28.4903064199823	28.4903064199823	-81.6020813136528	Nearctic	scrub, Florida scrub	semi-open	0.0929	2.46666715737525	-0.0224617091225689	0.644025814892879	-1.32005339758641	22	1245	Mulvania, 1931
Woody	JST183	Table 1	woody	28.4864235921769	28.4864235921769	-81.5988267549666	Nearctic	scrub, Florida scrub	semi-open	0.0929	2.17834966813267	-0.707215413723934	-0.437934252547792	-2.28852124392687	22	1245	Mulvania, 1931
Woody	JST183	Table 1	woody	28.4775430763146	28.4775430763146	-81.5862295621613	Nearctic	scrub, Florida scrub	semi-open	0.0929	2.44239462047173	0.0989871365289857	0.800045031454655	-1.15342874232019	22	1245	Mulvania, 1931
Woody	JST183	Table 1	woody	28.4855332151993	28.4855332151993	-81.5860683907269	Nearctic	scrub, Florida scrub	semi-open	0.0929	1.88502401105573	-0.486164003396305	0.126893681366538	-1.86483638307705	22	1245	Mulvania, 1931
Woody	JST183	Table 1	woody	28.474039775022	28.474039775022	-81.5849561674873	Nearctic	scrub, Florida scrub	semi-open	0.04645	1.75675830652463	-1.92651067481636	-0.572372697528258	-3.58876528838101	22	1245	Mulvania, 1931
Herbaceous	OBA	Appendix	herbs	3.63296694395132	3.63296694395132	38.80210165089	Afrotropical		open	0.0001	-6.48585735769145	-1.91645295303837	NA	NA	21	718	Oba, Vetaas, & Stenseth, 2001
Herbaceous	OBA	Appendix	herbs	3.63030951413326	3.63030951413326	38.8163259642757	Afrotropical		open	0.0001	-2.9756345240554	-0.563036900770488	NA	NA	21	718	Oba, Vetaas, & Stenseth, 2001
Herbaceous	JST23	Table 1	herbs	41.3612310466143	41.3612310466143	-72.9865058020623	Nearctic	sand plains, Hypericum community	open	0.0001	0.540635096527099	0.559871734409962	NA	NA	10	1197	Olmsted, 1937
Herbaceous	JST23	Table 1	herbs	41.367301983337	41.367301983337	-72.9695157785368	Nearctic	sand plains, Hypericum community	open	0.0001	0.540635096527099	0.559871734409962	NA	NA	10	1197	Olmsted, 1937
Herbaceous	JST23	Table 1	herbs	41.3913839494782	41.3913839494782	-72.9531106386734	Nearctic	sand plains, Hypericum community	open	0.0001	0.540635096527099	0.559871734409962	NA	NA	10	1197	Olmsted, 1937
Herbaceous	JST23	Table 1	herbs	41.395331913733	41.395331913733	-72.9851886554742	Nearctic	sand plains, Hypericum community	open	0.0001	0.571380723649632	0.568358585128857	NA	NA	10	1197	Olmsted, 1937
Herbaceous	JST23	Table 1	herbs	41.3662418813324	41.3662418813324	-72.9527927861483	Nearctic	sand plains, Hypericum community	open	0.0001	0.0653401867418565	-0.0341391688206368	NA	NA	10	1197	Olmsted, 1937
Herbaceous	JST23	Table 1	herbs	41.374248818175	41.374248818175	-72.96607587538	Nearctic	sand plains, Hypericum community	open	0.0001	0.0653401867418565	-0.0341391688206368	NA	NA	10	1197	Olmsted, 1937
Herbaceous	JST23	Table 2	herbs	41.3880844901289	41.3880844901289	-72.966394605155	Nearctic	sand plains, Trichostema-Andropogon community	open	0.0001	-2.78409624197764	-1.86698958052312	NA	NA	10	1197	Olmsted, 1937
Herbaceous	JST23	Table 2	herbs	41.3872471743515	41.3872471743515	-72.9613989935843	Nearctic	sand plains, Trichostema-Andropogon community	open	0.0001	-2.78409624197764	-1.86698958052312	NA	NA	10	1197	Olmsted, 1937
Herbaceous	JST23	Table 2	herbs	41.3983893853585	41.3983893853585	-72.9721207419438	Nearctic	sand plains, Trichostema-Andropogon community	open	0.0001	-2.72024965727117	-1.89345547945415	NA	NA	10	1197	Olmsted, 1937
Herbaceous	JST23	Table 3	herbs	41.3922609631038	41.3922609631038	-72.9573907418204	Nearctic	sand plains, Lysimachia quadrifolia society	open	0.0001	-1.59367112305679	-2.39308150583671	NA	NA	10	1197	Olmsted, 1937
Herbaceous	JST23	Table 3	herbs	41.374243738602	41.374243738602	-72.9582112752115	Nearctic	sand plains, Lysimachia quadrifolia society	open	0.0001	-3.48932290303094	-2.4006391442744	NA	NA	10	1197	Olmsted, 1937
Herbaceous	JST23	Table 3	herbs	41.3967927897601	41.3967927897601	-72.9841797493705	Nearctic	sand plains, Lysimachia quadrifolia society	open	0.0001	-2.07952410227487	-1.70246515738832	NA	NA	10	1197	Olmsted, 1937
Woody	JST36	Table 4	trees	35.9942585660278	35.9942585660278	-78.9869435644281	Nearctic	forest, on abandoned field	closed	0.01	7.08241031143607	-0.492788527137048	0.0711310775721314	0.626528791658813	14.8	1156	Oosting, 1942
Woody	JST36	Table 4	shrubs	36.0071017918031	36.0071017918031	-79.005089602232	Nearctic	forest, on abandoned field	closed	0.0016	0.516087267409171	0.713366932681575	1.52154073538238	0.915997699256526	14.8	1156	Oosting, 1942
Woody	JST36	Table 4	trees	35.999862957815	35.999862957815	-79.0038200416733	Nearctic	forest, on abandoned field	closed	0.01	5.38072730997672	-0.962708267801202	-1.49961040671104	-0.584093078547825	14.8	1156	Oosting, 1942
Woody	JST36	Table 4	shrubs	36.0106461954343	36.0106461954343	-79.025069806235	Nearctic	forest, on abandoned field	closed	0.0016	-0.570793777858958	-1.78160056448585	-0.68432934187113	-1.8718255082904	14.8	1156	Oosting, 1942
Woody	JST36	Table 4	trees	35.9803097545303	35.9803097545303	-78.991072920546	Nearctic	forest, on abandoned field	closed	0.01	3.37309132858614	-0.861374462380174	-2.2729350979025	-1.53485823199599	14.8	1156	Oosting, 1942
Woody	JST36	Table 4	shrubs	35.9815235748741	35.9815235748741	-78.9967001596597	Nearctic	forest, on abandoned field	closed	0.0016	-0.547991134787577	-2.1413102346149	-0.529095812085534	-2.29589751364023	14.8	1156	Oosting, 1942
Woody	JST36	Table 4	trees	36.017397897974	36.017397897974	-78.9902510172446	Nearctic	forest, on abandoned field	closed	0.01	3.82769619955036	0.286231483998149	-0.865778856637359	-0.081699321881106	14.8	1156	Oosting, 1942
Woody	JST36	Table 4	shrubs	35.9837567096058	35.9837567096058	-78.9887639729996	Nearctic	forest, on abandoned field	closed	0.0016	-0.860514895052242	-3.32496141611582	-1.44334164727366	-3.59040473593503	14.8	1156	Oosting, 1942
Woody	JST36	Table 4	trees	35.9906704446714	35.9906704446714	-78.9918992778976	Nearctic	forest, on abandoned field	closed	0.01	3.56241694492322	-1.22732262604941	-3.33124468850839	-2.01860672822557	14.8	1156	Oosting, 1942
Woody	JST36	Table 4	shrubs	36.0094850942626	36.0094850942626	-79.0180519246068	Nearctic	forest, on abandoned field	closed	0.0016	-0.20955173986321	-0.375805349204497	0.0376378942776262	-0.241051287763203	14.8	1156	Oosting, 1942
Woody	JST36	Table 4	trees	35.9925313070736	35.9925313070736	-79.0047687263359	Nearctic	forest, on abandoned field	closed	0.01	3.32259768215863	-0.571678545288356	-2.24122066581862	-1.06722902967226	14.8	1156	Oosting, 1942
Woody	JST36	Table 4	shrubs	35.989041034276	35.989041034276	-78.9873647646364	Nearctic	forest, on abandoned field	closed	0.0016	-0.339512329741327	-2.49190973451071	0.00846537417921597	-2.61604282590129	14.8	1156	Oosting, 1942
Woody	JST36	Table 5	trees	35.9870512465335	35.9870512465335	-79.0194763210267	Nearctic	forest, on abandoned field in a river valley	closed	0.01	6.40052959220948	0.301263795722894	0.284793581408456	1.30764169499404	14.8	1156	Oosting, 1942
Woody	JST36	Table 5	trees	36.0079510122671	36.0079510122671	-78.9944475244117	Nearctic	forest, on abandoned field in a river valley	closed	0.01	6.90047955170725	-1.05850311825275	-0.530369561952211	-0.132945402408943	14.8	1156	Oosting, 1942
Woody	JST36	Table 5	trees	35.9954627017997	35.9954627017997	-79.0209948242773	Nearctic	forest, on abandoned field in a river valley	closed	0.01	5.26239614050486	-1.50554777624351	-1.2770205878696	-1.20876294610641	14.8	1156	Oosting, 1942
Woody	JST36	Table 5	trees	36.0150273088313	36.0150273088313	-79.0136253066212	Nearctic	forest, on abandoned field in a river valley	closed	0.01	3.29361083733002	-0.541306523053744	-1.56030933782591	-1.05979606821941	14.8	1156	Oosting, 1942
Woody	JST36	Table 5	trees	36.0177173474751	36.0177173474751	-79.0149231582638	Nearctic	forest, on abandoned field in a river valley	closed	0.01	3.96557106781084	-3.20838682854723	-3.0604060775519	-3.06980502550719	14.8	1156	Oosting, 1942
Woody	JST36	Table 5	shrubs	35.9970838931802	35.9970838931802	-79.0189269927368	Nearctic	forest, on abandoned field in a river valley	closed	0.0016	-0.776257414506152	-1.4657598525434	-1.15061529709611	-1.3944224485284	14.8	1156	Oosting, 1942
Woody	JST36	Table 5	shrubs	36.0097672278754	36.0097672278754	-78.9951796170455	Nearctic	forest, on abandoned field in a river valley	closed	0.0016	0.112895454121838	-1.22923166329305	0.693309442895448	-1.25635225387707	14.8	1156	Oosting, 1942
Woody	JST36	Table 5	shrubs	35.9977289718896	35.9977289718896	-79.0233032376543	Nearctic	forest, on abandoned field in a river valley	closed	0.0016	0.099600735657332	-0.717103118695478	0.991455133827993	-0.504362047714352	14.8	1156	Oosting, 1942
Woody	JST36	Table 5	shrubs	36.0154099468368	36.0154099468368	-79.0151009614431	Nearctic	forest, on abandoned field in a river valley	closed	0.0016	-0.51653017755169	-0.924083583843574	-0.431191803234033	-0.740755790706946	14.8	1156	Oosting, 1942
Woody	JST36	Table 5	shrubs	35.9994077919091	35.9994077919091	-79.0243743962273	Nearctic	forest, on abandoned field in a river valley	closed	0.0016	-0.0516866195622746	-2.48671971090843	0.567043944720477	-2.48873847955866	14.8	1156	Oosting, 1942
Woody	JST36	Table 8	trees	35.999567817137	35.999567817137	-79.0099918759652	Nearctic	forest, birch forest on stream banks, on previously cultivated land	closed	0.01	2.59615250542086	2.27921330200753	0.0820384666465035	0.906128507768564	14.8	1156	Oosting, 1942
Woody	JST36	Table 8	trees	35.9909341032564	35.9909341032564	-79.0173561090269	Nearctic	forest, birch forest on stream banks, on previously cultivated land	closed	0.01	3.54299198664113	0.486930094741297	-1.15998055952352	0.101347774912876	14.8	1156	Oosting, 1942
Woody	JST36	Table 8	trees	35.9872776808909	35.9872776808909	-79.0217431825344	Nearctic	forest, birch forest on stream banks, on previously cultivated land	closed	0.01	1.3464842338423	-0.550277671326889	-2.01250890544844	-1.95002005896898	14.8	1156	Oosting, 1942
Woody	JST36	Table 9	shrubs	35.9961102391447	35.9961102391447	-79.0044525854234	Nearctic	forest, birch forest on stream banks, on previously cultivated land	closed	0.0016	-1.02046158960171	-1.42722985842988	-1.78876728208848	-1.49355532272301	14.8	1156	Oosting, 1942
Woody	JST36	Table 9	shrubs	35.9930633810296	35.9930633810296	-79.0185188525022	Nearctic	forest, birch forest on stream banks, on previously cultivated land	closed	0.0016	-0.567860255055492	-1.39670413676738	-0.621578155564754	-1.40975040779294	14.8	1156	Oosting, 1942
Woody	JST36	Table 9	shrubs	36.0034322160337	36.0034322160337	-78.9993272389137	Nearctic	forest, birch forest on stream banks, on previously cultivated land	closed	0.0016	-0.628670367662519	-3.14096384568294	-0.705179356100756	-3.3458863789257	14.8	1156	Oosting, 1942
Woody	JST36	Table 11	shrubs	36.0019548847474	36.0019548847474	-79.0035289833174	Nearctic	forest, mixed hardwood forest	closed	0.0016	-0.291355237721019	-0.169018556521644	-0.313862908351678	-0.097489201646737	14.8	1156	Oosting, 1942
Woody	JST36	Table 11	shrubs	35.9954492762166	35.9954492762166	-78.9993190644812	Nearctic	forest, mixed hardwood forest	closed	0.0016	-0.515122984882365	-1.21571726415716	-0.649841344659255	-1.2014537584593	14.8	1156	Oosting, 1942
Woody	JST36	Table 11	shrubs	36.0149453830014	36.0149453830014	-78.9894671627731	Nearctic	forest, mixed hardwood forest	closed	0.0016	-0.476370830030718	-0.677106585045841	-0.516845816917823	-0.645476039323112	14.8	1156	Oosting, 1942
Woody	JST36	Table 11	shrubs	36.0032986775826	36.0032986775826	-79.0095683888011	Nearctic	forest, mixed hardwood forest	closed	0.0016	-0.157318565239238	-0.818415395189489	0.174758410166972	-0.621767218586783	14.8	1156	Oosting, 1942
Woody	JST36	Table 11	shrubs	36.0069820127211	36.0069820127211	-78.9959490596727	Nearctic	forest, mixed hardwood forest	closed	0.0016	-0.736560094040936	-1.62052317943502	-1.09952863114211	-1.60408144522498	14.8	1156	Oosting, 1942
Woody	JST36	Table 11	shrubs	35.9886176448356	35.9886176448356	-78.9938223011364	Nearctic	forest, mixed hardwood forest	closed	0.0016	-0.5037392257973	-0.87718482363839	-0.55661845831207	-0.784929897548549	14.8	1156	Oosting, 1942
Woody	JST36	Table 11	shrubs	36.0191003621782	36.0191003621782	-79.0153353506737	Nearctic	forest, mixed hardwood forest	closed	0.0016	-0.147605211364968	-1.09158689868672	0.20314690595261	-1.10228641167256	14.8	1156	Oosting, 1942
Woody	JST36	Table 11	shrubs	35.993588627674	35.993588627674	-78.9872317809463	Nearctic	forest, mixed hardwood forest	closed	0.0016	0.0763832639272364	0.0243380950938431	0.592974036520085	0.274890167374437	14.8	1156	Oosting, 1942
Woody	JST36	Table 11	shrubs	35.9897017175465	35.9897017175465	-78.9903870965671	Nearctic	forest, mixed hardwood forest	closed	0.0016	-0.692844021941886	-1.95639878283992	-0.992959235173363	-1.98414864112029	14.8	1156	Oosting, 1942
Woody	JST36	Table 11	shrubs	35.9888860092818	35.9888860092818	-79.0105085867867	Nearctic	forest, mixed hardwood forest	closed	0.0016	-1.19990171428575	-1.96602543724332	-2.13591924674246	-2.18017241021604	14.8	1156	Oosting, 1942
Woody	JST36	Table 11	shrubs	36.0177895659901	36.0177895659901	-78.9928719417509	Nearctic	forest, mixed hardwood forest	closed	0.0016	-0.678016190722077	-0.943464072152844	-0.897486396422571	-0.855233493597837	14.8	1156	Oosting, 1942
Woody	JST36	Table 11	shrubs	36.0086762822553	36.0086762822553	-79.0091706218701	Nearctic	forest, mixed hardwood forest	closed	0.0016	-0.466212275141203	-1.32318865876699	-0.548581015823095	-1.38072955638206	14.8	1156	Oosting, 1942
Woody	JST36	Table 16	trees	36.0164346207253	36.0164346207253	-78.995972521076	Nearctic	forest, hardwood forest, white oak forest	closed	0.01	3.21835010503519	-1.10769943683184	-2.4916795099825	-1.655543905663	14.8	1156	Oosting, 1942
Woody	JST36	Table 16	trees	36.009380895071	36.009380895071	-79.0042502315287	Nearctic	forest, hardwood forest, white oak forest	closed	0.01	3.0928227877202	-1.1373198846578	-2.93683854286696	-1.671650030382	14.8	1156	Oosting, 1942
Woody	JST36	Table 16	trees	36.006758225648	36.006758225648	-79.0087537094895	Nearctic	forest, hardwood forest, white oak forest	closed	0.01	1.01816811890554	-0.75598221184023	-3.51550489609248	-2.28258903822659	14.8	1156	Oosting, 1942
Woody	JST36	Table 16	trees	36.0179942290246	36.0179942290246	-79.0035388655998	Nearctic	forest, hardwood forest, oak forest	closed	0.01	4.07396493886359	-2.63309619078245	-4.07745671839692	-2.50099546059951	14.8	1156	Oosting, 1942
Woody	JST36	Table 16	trees	36.017643233579	36.017643233579	-79.0147670487166	Nearctic	forest, hardwood forest, oak forest	closed	0.01	2.69782734460966	-1.71540832169834	-4.92421250423436	-2.53027783784248	14.8	1156	Oosting, 1942
Woody	JST36	Table 16	trees	36.0120823031704	36.0120823031704	-79.0048507854287	Nearctic	forest, hardwood forest, oak forest	closed	0.01	2.84120387422639	-1.54219258770441	-4.23530232069998	-2.29943834250412	14.8	1156	Oosting, 1942
Woody	JST36	Table 20	shrubs	35.9815967839252	35.9815967839252	-79.0174491327294	Nearctic	forest, hardwood forest, white oak forest	closed	0.0016	-0.156626832560048	-1.49602939342736	0.438486122464489	-1.38314052657282	14.8	1156	Oosting, 1942
Woody	JST36	Table 20	shrubs	36.0167094401124	36.0167094401124	-79.0252308641226	Nearctic	forest, hardwood forest, white oak forest	closed	0.0016	0.126170671247157	-0.656190108434034	0.750296895482852	-0.657139504842844	14.8	1156	Oosting, 1942
Woody	JST36	Table 20	shrubs	35.9827200999617	35.9827200999617	-79.0091767227967	Nearctic	forest, hardwood forest, white oak forest	closed	0.0016	-0.567908048001319	-1.64299609855204	-0.655336123691653	-1.61667007079186	14.8	1156	Oosting, 1942
Woody	JST36	Table 20	shrubs	36.0040522876608	36.0040522876608	-78.9912241592203	Nearctic	forest, hardwood forest, oak forest	closed	0.0016	0.0342964290323537	-1.31160596153962	0.895979378786875	-1.12671869667628	14.8	1156	Oosting, 1942
Woody	JST36	Table 20	shrubs	35.9915387123677	35.9915387123677	-79.0113634356335	Nearctic	forest, hardwood forest, oak forest	closed	0.0016	-0.234783298870976	-0.766172031253564	0.0461844548665077	-0.711824873980376	14.8	1156	Oosting, 1942
Woody	JST36	Table 20	shrubs	35.9841468999482	35.9841468999482	-79.0231375179477	Nearctic	forest, hardwood forest, oak forest	closed	0.0016	0.127378343748376	-0.944175694433365	0.688764396570325	-0.967137083740762	14.8	1156	Oosting, 1942
Herbaceous	JST36	Table 1	herbs	36.0194751852232	36.0194751852232	-79.0081161953547	Nearctic	abandoned field, grassland	open	0.0001	-1.02038450484309	-2.15804674364065	NA	NA	14.8	1156	Oosting, 1942
Herbaceous	JST36	Table 1	herbs	35.9949929915875	35.9949929915875	-79.0228980222568	Nearctic	abandoned field, grassland	open	0.0001	-1.98064786167938	-1.92414006975931	NA	NA	14.8	1156	Oosting, 1942
Herbaceous	JST36	Table 1	herbs	35.9801833105221	35.9801833105221	-78.9973005252462	Nearctic	abandoned field, grassland	open	0.0001	-1.43467342057936	-1.45602309568298	NA	NA	14.8	1156	Oosting, 1942
Herbaceous	JST36	Table 1	herbs	36.0083383105084	36.0083383105084	-79.0155243983344	Nearctic	abandoned field, grassland	open	0.0001	-2.83061357581941	-2.06342627119081	NA	NA	14.8	1156	Oosting, 1942
Herbaceous	JST36	Table 1	herbs	36.016982783614	36.016982783614	-79.0044626862314	Nearctic	abandoned field, grassland	open	0.0001	-2.40768023431322	-1.73476321329607	NA	NA	14.8	1156	Oosting, 1942
Herbaceous	JST36	Table 2	herbs	35.9917453917715	35.9917453917715	-78.9911963283122	Nearctic	abandoned field, grassland	open	0.0001	-0.785763778809524	-2.21039817823439	NA	NA	14.8	1156	Oosting, 1942
Herbaceous	JST36	Table 2	herbs	36.0125952819682	36.0125952819682	-79.0016167074945	Nearctic	abandoned field, grassland	open	0.0001	-0.930251438294055	-0.671219450098998	NA	NA	14.8	1156	Oosting, 1942
Herbaceous	JST36	Table 2	herbs	36.0020076305739	36.0020076305739	-79.0256434903238	Nearctic	abandoned field, grassland	open	0.0001	-2.05001235901523	-2.05113231630499	NA	NA	14.8	1156	Oosting, 1942
Herbaceous	JST36	Table 2	herbs	36.0161566152371	36.0161566152371	-78.9936421519649	Nearctic	abandoned field, grassland	open	0.0001	-2.50404062078385	-2.0728430452362	NA	NA	14.8	1156	Oosting, 1942
Herbaceous	JST36	Table 2	herbs	36.0184490279707	36.0184490279707	-79.0183617391941	Nearctic	abandoned field, grassland	open	0.0001	-1.29896307825679	-0.803014497832853	NA	NA	14.8	1156	Oosting, 1942
Herbaceous	JST36	Table 2	herbs	36.0014094013947	36.0014094013947	-79.0011325378661	Nearctic	abandoned field, grassland	open	0.0001	-4.47054309022019	-1.85996613551782	NA	NA	14.8	1156	Oosting, 1942
Herbaceous	JST36	Table 2	herbs	35.987628929647	35.987628929647	-78.9909958808255	Nearctic	abandoned field, grassland	open	0.0001	-4.07488296772194	-2.17433174869363	NA	NA	14.8	1156	Oosting, 1942
Herbaceous	JST36	Table 3	herbs	35.9813818397134	35.9813818397134	-78.9858840600253	Nearctic	abandoned field, grassland	open	0.0001	-2.70461072359196	-2.10010520742416	NA	NA	14.8	1156	Oosting, 1942
Herbaceous	JST36	Table 3	herbs	35.9890879202581	35.9890879202581	-78.9964201064259	Nearctic	abandoned field, grassland	open	0.0001	-4.57791304341549	-2.64933914883793	NA	NA	14.8	1156	Oosting, 1942
Herbaceous	JST36	Table 3	herbs	35.9857379502564	35.9857379502564	-78.996338279754	Nearctic	abandoned field, grassland	open	0.0001	-3.67878240501546	-2.25534795986864	NA	NA	14.8	1156	Oosting, 1942
Herbaceous	JST36	Table 4	herbs	36.0150118314236	36.0150118314236	-79.0147623894122	Nearctic	forest, on abandoned field	closed	0.0004	-3.26467168430271	-1.39254364764365	NA	NA	14.8	1156	Oosting, 1942
Herbaceous	JST36	Table 4	herbs	35.9823981011234	35.9823981011234	-79.0103981762603	Nearctic	forest, on abandoned field	closed	0.0004	-1.51578728491984	-0.7385960477695	NA	NA	14.8	1156	Oosting, 1942
Herbaceous	JST36	Table 4	herbs	36.0019392408843	36.0019392408843	-79.0222881320809	Nearctic	forest, on abandoned field	closed	0.0004	-1.55344425232277	-1.03315443223075	NA	NA	14.8	1156	Oosting, 1942
Herbaceous	JST36	Table 4	herbs	36.0010858088679	36.0010858088679	-79.0014198584054	Nearctic	forest, on abandoned field	closed	0.0004	-2.98130230565897	-2.32334425444252	NA	NA	14.8	1156	Oosting, 1942
Herbaceous	JST36	Table 4	herbs	36.0126158793497	36.0126158793497	-78.9976766570881	Nearctic	forest, on abandoned field	closed	0.0004	-3.51323624806653	-2.23808550231401	NA	NA	14.8	1156	Oosting, 1942
Herbaceous	JST36	Table 4	herbs	36.0068899032793	36.0068899032793	-78.9970664234776	Nearctic	forest, on abandoned field	closed	0.0004	-2.78419175402371	-0.880864889473242	NA	NA	14.8	1156	Oosting, 1942
Herbaceous	JST36	Table 5	herbs	36.001128801335	36.001128801335	-78.9992747643907	Nearctic	forest, on abandoned field in a river valley	closed	0.0004	-1.35007090077223	-1.72824704056971	NA	NA	14.8	1156	Oosting, 1942
Herbaceous	JST36	Table 5	herbs	36.0038790279295	36.0038790279295	-79.014863677336	Nearctic	forest, on abandoned field in a river valley	closed	0.0004	-0.527384157231528	-0.596140427762988	NA	NA	14.8	1156	Oosting, 1942
Herbaceous	JST36	Table 5	herbs	35.9926347692817	35.9926347692817	-79.0127831220665	Nearctic	forest, on abandoned field in a river valley	closed	0.0004	-0.0502080224655857	0.929409563073553	NA	NA	14.8	1156	Oosting, 1942
Herbaceous	JST36	Table 5	herbs	36.019635187466	36.019635187466	-79.0061775112562	Nearctic	forest, on abandoned field in a river valley	closed	0.0004	-1.05934074907684	-1.05301022152902	NA	NA	14.8	1156	Oosting, 1942
Herbaceous	JST36	Table 5	herbs	36.0123471109889	36.0123471109889	-79.0101781919543	Nearctic	forest, on abandoned field in a river valley	closed	0.0004	0.760913021924697	1.63373350080896	NA	NA	14.8	1156	Oosting, 1942
Herbaceous	JST36	Table 9	herbs	35.9870733233861	35.9870733233861	-78.9919382145387	Nearctic	forest, birch forest on stream banks, on previously cultivated land	closed	0.0004	-0.759320385807682	-1.39711306481175	NA	NA	14.8	1156	Oosting, 1942
Herbaceous	JST36	Table 9	herbs	35.9983552307303	35.9983552307303	-79.002996065015	Nearctic	forest, birch forest on stream banks, on previously cultivated land	closed	0.0004	0.211090469701719	0.53849557886303	NA	NA	14.8	1156	Oosting, 1942
Herbaceous	JST36	Table 9	herbs	36.0073575111426	36.0073575111426	-79.0249700309188	Nearctic	forest, birch forest on stream banks, on previously cultivated land	closed	0.0004	-2.82627587300434	-1.48457032886799	NA	NA	14.8	1156	Oosting, 1942
Herbaceous	JST36	Table 12	herbs	35.9810591783881	35.9810591783881	-78.9988762797639	Nearctic	forest, mixed hardwood forest	closed	0.0004	-0.920072612327256	-1.93201579813033	NA	NA	14.8	1156	Oosting, 1942
Herbaceous	JST36	Table 12	herbs	35.9826594913326	35.9826594913326	-79.0025419269167	Nearctic	forest, mixed hardwood forest	closed	0.0004	-0.499001732049452	-0.127261792096195	NA	NA	14.8	1156	Oosting, 1942
Herbaceous	JST36	Table 12	herbs	36.0167514782253	36.0167514782253	-78.995781890791	Nearctic	forest, mixed hardwood forest	closed	0.0004	-0.103643276094127	0.167493144282173	NA	NA	14.8	1156	Oosting, 1942
Herbaceous	JST36	Table 12	herbs	36.0123952996492	36.0123952996492	-78.9986007324178	Nearctic	forest, mixed hardwood forest	closed	0.0004	0.378497169267029	0.899317550440314	NA	NA	14.8	1156	Oosting, 1942
Herbaceous	JST36	Table 12	herbs	35.9807390682347	35.9807390682347	-79.0152135299463	Nearctic	forest, mixed hardwood forest	closed	0.0004	-0.592997728717355	0.910053279259326	NA	NA	14.8	1156	Oosting, 1942
Herbaceous	JST36	Table 12	herbs	35.9967147427372	35.9967147427372	-79.0026566357855	Nearctic	forest, mixed hardwood forest	closed	0.0004	0.687815167788369	0.743141962900285	NA	NA	14.8	1156	Oosting, 1942
Herbaceous	JST36	Table 12	herbs	35.9948201474867	35.9948201474867	-78.9953166731112	Nearctic	forest, mixed hardwood forest	closed	0.0004	0.298697036378471	1.02659312620354	NA	NA	14.8	1156	Oosting, 1942
Herbaceous	JST36	Table 12	herbs	36.0140785563405	36.0140785563405	-79.0198057584688	Nearctic	forest, mixed hardwood forest	closed	0.0004	0.465560398509613	0.568889746085477	NA	NA	14.8	1156	Oosting, 1942
Herbaceous	JST36	Table 12	herbs	35.9823921930644	35.9823921930644	-79.010669336835	Nearctic	forest, mixed hardwood forest	closed	0.0004	0.372436775303043	0.946201661503687	NA	NA	14.8	1156	Oosting, 1942
Herbaceous	JST36	Table 12	herbs	36.0135235788248	36.0135235788248	-79.0066866274588	Nearctic	forest, mixed hardwood forest	closed	0.0004	0.0840049625001679	0.358152672531654	NA	NA	14.8	1156	Oosting, 1942
Herbaceous	JST36	Table 12	herbs	36.0037033907085	36.0037033907085	-78.9929977603015	Nearctic	forest, mixed hardwood forest	closed	0.0004	-0.282044219330683	-0.265210741742458	NA	NA	14.8	1156	Oosting, 1942
Herbaceous	JST36	Table 12	herbs	35.9833274401765	35.9833274401765	-78.9976099140887	Nearctic	forest, mixed hardwood forest	closed	0.0004	0.622769811609203	1.04050732656118	NA	NA	14.8	1156	Oosting, 1942
Herbaceous	JST36	Table 21	herbs	35.9971618258807	35.9971618258807	-79.0254352933858	Nearctic	forest, hardwood forest, white oak forest	closed	0.0004	0.376066138083711	0.368919770923675	NA	NA	14.8	1156	Oosting, 1942
Herbaceous	JST36	Table 21	herbs	35.9897705041006	35.9897705041006	-78.9889952121154	Nearctic	forest, hardwood forest, white oak forest	closed	0.0004	-1.279946636898	-0.781964789616084	NA	NA	14.8	1156	Oosting, 1942
Herbaceous	JST36	Table 21	herbs	36.0124752480577	36.0124752480577	-79.0004464035053	Nearctic	forest, hardwood forest, white oak forest	closed	0.0004	-4.3097696330694	-2.17955557057454	NA	NA	14.8	1156	Oosting, 1942
Herbaceous	JST36	Table 21	herbs	35.998500517825	35.998500517825	-78.9929675426931	Nearctic	forest, hardwood forest, oak forest	closed	0.0004	0.063242635068438	-1.28589182359179	NA	NA	14.8	1156	Oosting, 1942
Herbaceous	JST36	Table 21	herbs	35.980585592598	35.980585592598	-79.0098913416118	Nearctic	forest, hardwood forest, oak forest	closed	0.0004	-1.55314760717431	-2.50109301921708	NA	NA	14.8	1156	Oosting, 1942
Herbaceous	JST36	Table 21	herbs	35.9976162487588	35.9976162487588	-79.0131983422805	Nearctic	forest, hardwood forest, oak forest	closed	0.0004	-1.03120702710668	-1.51921698044254	NA	NA	14.8	1156	Oosting, 1942
Woody	JST391	Table 9	trees	40.4417184363464	40.4417184363464	-121.498563398633	Nearctic	forest, red fir forest	closed	0.0225	-3.83561916153146	-4.68935751434633	NA	NA	3.2	1126	Oosting & Billings, 1943
Woody	JST391	Table 9	trees	39.7857961020225	39.7857961020225	-120.883684717566	Nearctic	forest, red fir forest	closed	0.0225	1.14971771745078	-2.16053485216169	NA	NA	6.4	1185	Oosting & Billings, 1943
Woody	JST391	Table 9	trees	39.7807494836954	39.7807494836954	-120.870160570368	Nearctic	forest, red fir forest	closed	0.0225	2.37431719262162	-1.27928745519877	NA	NA	5.4	1194	Oosting & Billings, 1943
Woody	JST391	Table 9	trees	39.6873985926424	39.6873985926424	-120.653541078964	Nearctic	forest, red fir forest	closed	0.0225	-4.43258966367971	-5.67513273902829	NA	NA	6.1	1109	Oosting & Billings, 1943
Woody	JST391	Table 9	trees	39.6118043324439	39.6118043324439	-120.489952447912	Nearctic	forest, red fir forest	closed	0.0225	-4.43258966367971	-5.67513273902829	NA	NA	5.4	1029	Oosting & Billings, 1943
Woody	JST391	Table 9	trees	39.3007271157782	39.3007271157782	-120.034133209371	Nearctic	forest, red fir forest	closed	0.0225	-5.1130733388738	-5.63404377193539	NA	NA	4.2	843	Oosting & Billings, 1943
Woody	JST391	Table 9	trees	39.2974201393824	39.2974201393824	-119.897712935968	Nearctic	forest, red fir forest	closed	0.0225	-4.40073862467627	-5.13768851496064	NA	NA	2.8	840	Oosting & Billings, 1943
Woody	JST391	Table 9	trees	38.8147392510828	38.8147392510828	-120.045493773837	Nearctic	forest, red fir forest	closed	0.0225	-4.40073862467627	-5.13768851496064	NA	NA	5.2	991	Oosting & Billings, 1943
Woody	JST391	Table 9	trees	38.7166259512018	38.7166259512018	-120.101586171911	Nearctic	forest, red fir forest	closed	0.0225	-4.40073862467627	-5.13768851496064	NA	NA	4.2	1232	Oosting & Billings, 1943
Woody	JST391	Table 9	trees	38.7125543993052	38.7125543993052	-120.094072375224	Nearctic	forest, red fir forest	closed	0.0225	-4.40073862467627	-5.13768851496064	NA	NA	4.2	1232	Oosting & Billings, 1943
Woody	JST391	Table 9	trees	38.4697020487613	38.4697020487613	-120.042476476087	Nearctic	forest, red fir forest	closed	0.0225	-4.40073862467627	-5.13768851496064	NA	NA	5.4	1090	Oosting & Billings, 1943
Woody	JST391	Table 9	trees	38.3215617556048	38.3215617556048	-119.64755677537	Nearctic	forest, red fir forest	closed	0.0225	0.154363551384983	-2.57904944359102	NA	NA	1.7	882	Oosting & Billings, 1943
Woody	JST391	Table 9	trees	37.8363631514626	37.8363631514626	-119.506394097864	Nearctic	forest, red fir forest	closed	0.0225	-4.40073862467627	-5.13768851496064	NA	NA	3.2	788	Oosting & Billings, 1943
Woody	JST391	Table 9	trees	37.4741579644097	37.4741579644097	-119.82599784296	Nearctic	forest, red fir forest	closed	0.0225	-3.76366251497067	-5.29293635267457	NA	NA	13.3	903	Oosting & Billings, 1943
Woody	JST391	Table 9	shrubs	39.8016128984352	39.8016128984352	-120.884157629478	Nearctic	forest, red fir forest	closed	0.0025	-1.04447509959004	-3.09497991256195	-1.91976911139588	-3.42283071880218	6.4	1185	Oosting & Billings, 1943
Woody	JST391	Table 9	shrubs	39.7901466651915	39.7901466651915	-120.854288342883	Nearctic	forest, red fir forest	closed	0.0025	-0.358199385751588	-0.172196918473065	-0.43109885415334	-0.134714454669681	5.4	1194	Oosting & Billings, 1943
Woody	JST391	Table 9	shrubs	39.7337444540777	39.7337444540777	-120.789783817707	Nearctic	forest, red fir forest	closed	0.0025	-0.637249281266488	-0.859077473126172	-0.94944547764796	-1.07557100436123	7	1201	Oosting & Billings, 1943
Woody	JST391	Table 9	shrubs	39.6898832918041	39.6898832918041	-120.655224741879	Nearctic	forest, red fir forest	closed	0.0025	-0.166846371263982	0.180805780102886	-0.0456157179829497	0.364174805511597	6.1	1109	Oosting & Billings, 1943
Woody	JST391	Table 9	shrubs	39.5997881768639	39.5997881768639	-120.502805017535	Nearctic	forest, red fir forest	closed	0.0025	-1.76509858311428	-3.74518073670242	-3.22477513663939	-4.2595428729761	5.4	1029	Oosting & Billings, 1943
Woody	JST391	Table 9	shrubs	39.2852876491397	39.2852876491397	-120.035134400175	Nearctic	forest, red fir forest	closed	0.0025	-1.19825311323144	-3.07710630476546	-2.16105160461472	-3.45232137381281	4.2	843	Oosting & Billings, 1943
Woody	JST391	Table 9	shrubs	39.3051412371218	39.3051412371218	-119.903757630312	Nearctic	forest, red fir forest	closed	0.0025	-1.64817553638003	-3.92373856798378	-2.75965338882196	-5.08420544796078	2.8	840	Oosting & Billings, 1943
Woody	JST391	Table 9	shrubs	38.7959463332147	38.7959463332147	-120.044931896125	Nearctic	forest, red fir forest	closed	0.0025	-1.07221680236589	-3.52199761500952	-1.98203944705723	-3.74326481929461	5.2	991	Oosting & Billings, 1943
Woody	JST391	Table 9	shrubs	38.7067398883395	38.7067398883395	-120.08521061374	Nearctic	forest, red fir forest	closed	0.0025	-1.93813724344791	-5.2601356041371	-3.72196984612016	-5.75204796788788	4.2	1232	Oosting & Billings, 1943
Woody	JST391	Table 9	shrubs	38.7132862962123	38.7132862962123	-120.103210841977	Nearctic	forest, red fir forest	closed	0.0025	-1.75496288062417	-3.61569548827953	-3.04275701345633	-4.29532373483852	4.2	1232	Oosting & Billings, 1943
Woody	JST391	Table 9	shrubs	38.3399606202653	38.3399606202653	-119.618216490996	Nearctic	forest, red fir forest	closed	0.0025	-1.59460022976567	-4.01696268719387	-2.84739601386487	-4.62418483118104	1.7	882	Oosting & Billings, 1943
Woody	JST391	Table 9	shrubs	37.4804361293087	37.4804361293087	-119.840701671373	Nearctic	forest, red fir forest	closed	0.0025	-2.01812602808127	-5.7361338913881	-3.91959509553698	-6.68351736869709	13.3	903	Oosting & Billings, 1943
Herbaceous	JST391	Table 9	herbs	40.4960541606041	40.4960541606041	-121.431549212513	Nearctic	forest, red fir forest	closed	0.0001	-0.461551103576193	-0.135176448591621	NA	NA	5.1	1010	Oosting & Billings, 1943
Herbaceous	JST391	Table 9	herbs	40.4553035279335	40.4553035279335	-121.481697815831	Nearctic	forest, red fir forest	closed	0.0001	0.247558411076022	-0.635318635706546	NA	NA	3.2	1126	Oosting & Billings, 1943
Herbaceous	JST391	Table 9	herbs	39.8069215570555	39.8069215570555	-120.892424276806	Nearctic	forest, red fir forest	closed	0.0001	0.426649385067383	1.07992012055293	NA	NA	6.4	1185	Oosting & Billings, 1943
Herbaceous	JST391	Table 9	herbs	39.7929886749947	39.7929886749947	-120.851613556146	Nearctic	forest, red fir forest	closed	0.0001	-0.854397145505589	-0.092460829092562	NA	NA	5.4	1194	Oosting & Billings, 1943
Herbaceous	JST391	Table 9	herbs	39.748503621436	39.748503621436	-120.809378137905	Nearctic	forest, red fir forest	closed	0.0001	0.56668129833204	1.00066991374422	NA	NA	7	1201	Oosting & Billings, 1943
Herbaceous	JST391	Table 9	herbs	39.6723607146357	39.6723607146357	-120.629922217797	Nearctic	forest, red fir forest	closed	0.0001	-1.10652793337067	-0.401420255389535	NA	NA	6.1	1109	Oosting & Billings, 1943
Herbaceous	JST391	Table 9	herbs	39.6066577297723	39.6066577297723	-120.510810824609	Nearctic	forest, red fir forest	closed	0.0001	-0.895642012678628	-0.2863939251303	NA	NA	5.4	1029	Oosting & Billings, 1943
Herbaceous	JST391	Table 9	herbs	39.2927746566403	39.2927746566403	-120.048936087357	Nearctic	forest, red fir forest	closed	0.0001	0.0348270454542462	-0.508841314032569	NA	NA	4.2	843	Oosting & Billings, 1943
Herbaceous	JST391	Table 9	herbs	39.2964594296317	39.2964594296317	-119.889272615318	Nearctic	forest, red fir forest	closed	0.0001	-0.414201770012955	-0.722797863582113	NA	NA	2.8	840	Oosting & Billings, 1943
Herbaceous	JST391	Table 9	herbs	38.8039644674231	38.8039644674231	-120.051180789881	Nearctic	forest, red fir forest	closed	0.0001	-0.737111276141478	-0.65940908810756	NA	NA	5.2	991	Oosting & Billings, 1943
Herbaceous	JST391	Table 9	herbs	38.6888463630985	38.6888463630985	-120.093357548817	Nearctic	forest, red fir forest	closed	0.0001	0.491556185994214	-0.133190688859039	NA	NA	4.2	1232	Oosting & Billings, 1943
Herbaceous	JST391	Table 9	herbs	38.7036896559216	38.7036896559216	-120.108957318488	Nearctic	forest, red fir forest	closed	0.0001	-0.863320739023942	-0.698423987116621	NA	NA	4.2	1232	Oosting & Billings, 1943
Herbaceous	JST391	Table 9	herbs	38.4625139967105	38.4625139967105	-120.041212367723	Nearctic	forest, red fir forest	closed	0.0001	0.681088292353881	0.0625002142760955	NA	NA	5.4	1090	Oosting & Billings, 1943
Herbaceous	JST391	Table 9	herbs	38.3416103553044	38.3416103553044	-119.645358880609	Nearctic	forest, red fir forest	closed	0.0001	-0.862383889004683	-0.494164073370002	NA	NA	1.7	882	Oosting & Billings, 1943
Herbaceous	JST391	Table 9	herbs	37.8184501938501	37.8184501938501	-119.492281494656	Nearctic	forest, red fir forest	closed	0.0001	-0.246123925131654	-0.0543420382000812	NA	NA	3.2	788	Oosting & Billings, 1943
Herbaceous	JST391	Table 9	herbs	37.4690556202265	37.4690556202265	-119.816909603215	Nearctic	forest, red fir forest	closed	0.0001	-1.38964129755135	-0.0534464478159341	NA	NA	13.3	903	Oosting & Billings, 1943
Herbaceous	JST333	table on p 123	herbs	30.8317528415347	30.8317528415347	-86.8682912688996	Nearctic	grassland	open	0.00038	1.15159647286066	0.241694197973838	NA	NA	18.8	1587	Pessin, 1938
Herbaceous	ISI101	Appendix 1	herbs	-31.0623070885107	31.0623070885107	-55.9103887653899	Neotropical	grassland	open	2.5e-05	-2.35554840012385	-3.37566546640058	NA	NA	17.6	1422	Pinto et al., 2013
Herbaceous	ISI101	Appendix 1	herbs	-31.0742198709078	31.0742198709078	-55.9281246150368	Neotropical	grassland	open	2.5e-05	-1.32107026034415	-2.60759138321435	NA	NA	17.6	1422	Pinto et al., 2013
Woody	JST172	Appendix II	woody	-4.76495836490971	4.76495836490971	38.3009626575441	Afrotropical	warm temperate rainforest, Ocotea-Podocarpus-Lasianthus	closed	1538	2.14379463434876	0.0433973630685023	-1.14107503889207	0.605257663312716	15.8	1005	Pitt-Schenkel, 1938
Woody	JST172	Appendix II	woody	-4.75343382052352	4.75343382052352	38.2960040852216	Afrotropical	warm temperate rainforest, Ocotea-Podocarpus-Ficalho	closed	1012	1.2274161639758	1.49915348923831	-0.646336294966176	0.855482184994367	15.8	1005	Pitt-Schenkel, 1938
Woody	JST172	Appendix II	woody	-4.74363614189644	4.74363614189644	38.272550416223	Afrotropical	warm temperate rainforest, Podocarpus-Ocote	closed	951	1.54459435603671	0.877538093865332	-0.867259503438052	-0.0965911648726281	15.8	1005	Pitt-Schenkel, 1938
Woody	JST172	Appendix II	woody	-4.74408510895652	4.74408510895652	38.2957825398327	Afrotropical	warm temperate rainforest, Ocotea and others	closed	809	3.16502382011455	-0.12441960499498	-1.68742269250934	0.598076828137147	15.8	1005	Pitt-Schenkel, 1938
Woody	JST172	Appendix II	woody	-4.74179258899038	4.74179258899038	38.2909609537732	Afrotropical	warm temperate rainforest, Podocarpus-Ocotea-Chrysophyllum	closed	728	4.18800073795323	-0.197399134010624	-1.36763792016833	0.797350853082674	15.8	1005	Pitt-Schenkel, 1938
Woody	JST172	Appendix II	woody	-4.74508660782334	4.74508660782334	38.2948541948639	Afrotropical	warm temperate rainforest, Poor open secondary forest	closed	688	-0.991523440971064	-0.463330256796418	-1.42658166985692	-0.311210873940715	15.8	1005	Pitt-Schenkel, 1938
Woody	JST172	Appendix II	woody	-4.75634331798387	4.75634331798387	38.3088368919653	Afrotropical	warm temperate rainforest, Open forest at higher altitudes	closed	243	2.30774454578469	0.407979760349435	-1.24807875338545	1.07373013642374	15.8	1005	Pitt-Schenkel, 1938
Woody	JST172	Appendix II	woody	-4.76028395008501	4.76028395008501	38.288700974637	Afrotropical	warm temperate rainforest, Ocotea	closed	28	-0.702663532713866	-0.636021379805228	-0.935856959070355	-0.446731158039286	15.8	1005	Pitt-Schenkel, 1938
Woody	JST172	Appendix II	woody	-4.77115410586093	4.77115410586093	38.29220885772	Afrotropical	heath	semi-open	40.5	0.512628555194001	0.811641789279552	1.53102263536249	1.06763579788093	15.8	1005	Pitt-Schenkel, 1938
Herbaceous	POR	Appendix 1	herbs	7.48392827325501	7.48392827325501	-6.49883551952429	Afrotropical		open	0.0003	0.38896184736012	-0.733232230585198	NA	NA	25.8	1228	Porembski, Brown, & Barthlott, 1995
Woody	JST80	Tabel 2	trees	45.8827346496513	45.8827346496513	-84.6228366487461	Nearctic	forest	closed	0.01	5.32776040355256	-2.78670241880322	-1.80179986022751	-2.59104055350161	5.4	793	Potzger, 1941
Woody	JST80	Tabel 2	trees	45.871775738834	45.871775738834	-84.60931298226	Nearctic	forest	closed	0.01	3.17758858935273	0.79133146460316	-1.87903304223418	-1.83904918526878	5.4	793	Potzger, 1941
Woody	JST80	Tabel 2	trees	45.8494357457893	45.8494357457893	-84.6261558160267	Nearctic	forest	closed	0.01	2.76931680924665	-0.605204289054484	-3.54351878586717	-3.65205083986077	5.4	793	Potzger, 1941
Woody	JST80	Tabel 2	trees	45.8657626086795	45.8657626086795	-84.6460787497076	Nearctic	forest	closed	0.01	5.0254097456399	-2.12539865650593	-2.03780784616976	-1.79653943230179	5.4	793	Potzger, 1941
Woody	JST80	Tabel 2	trees	45.8660218259362	45.8660218259362	-84.6277017140563	Nearctic	forest	closed	0.01	5.95394159182711	-0.156148734537376	-1.51467835231517	-0.967336876466894	5.4	793	Potzger, 1941
Woody	JST80	Tabel 2	trees	45.8456746205823	45.8456746205823	-84.6224132922559	Nearctic	forest	closed	0.01	5.91909141954002	-1.83276718818896	-0.946380290021974	-0.740475816954658	5.4	793	Potzger, 1941
Woody	JST80	Tabel 2	trees	45.8599539794257	45.8599539794257	-84.6429625831532	Nearctic	forest	closed	0.01	5.92039146698117	-1.30481147805945	-0.606713258813727	-0.147094218029408	5.4	793	Potzger, 1941
Woody	JST80	Tabel 2	trees	45.8736142929034	45.8736142929034	-84.6410964780102	Nearctic	forest	closed	0.01	3.33134992932731	0.567477929398024	-2.66738611405844	-2.63176693588387	5.4	793	Potzger, 1941
Woody	JST80	Tabel 2	trees	45.8823562934851	45.8823562934851	-84.6461336819257	Nearctic	forest	closed	0.01	5.91909141954002	-1.83276718818896	-0.946380290021974	-0.740475816954658	5.4	793	Potzger, 1941
Woody	JST80	Tabel 2	trees	45.8639272037657	45.8639272037657	-84.647787664131	Nearctic	forest	closed	0.01	3.33134992932731	0.567477929398024	-2.66738611405844	-2.63176693588387	5.4	793	Potzger, 1941
Woody	JST80	Tabel 2	trees	45.8796904883111	45.8796904883111	-84.6422470536071	Nearctic	forest	closed	0.01	5.50863335342228	-1.97666360922731	-1.85185277610648	-1.48822033035201	5.4	793	Potzger, 1941
Woody	JST80	Tabel 2	trees	45.8710708373734	45.8710708373734	-84.6325708913698	Nearctic	forest	closed	0.01	5.91909141954002	-1.83276718818896	-0.946380290021974	-0.740475816954658	5.4	793	Potzger, 1941
Woody	JST80	Tabel 2	trees	45.849793235906	45.849793235906	-84.6192054108891	Nearctic	forest	closed	0.01	4.64490310337517	2.49978417294764	-0.946380290021974	-0.740475816954658	5.4	793	Potzger, 1941
Woody	JST80	Tabel 2	trees	45.848309862562	45.848309862562	-84.6363906257774	Nearctic	forest	closed	0.01	5.5546474108713	-2.18703741438957	-2.04257070328998	-1.69842404779402	5.4	793	Potzger, 1941
Woody	JST80	Tabel 2	trees	45.8570390657937	45.8570390657937	-84.6222510745737	Nearctic	forest	closed	0.01	5.34779561015652	-1.73391811277736	-1.92750197516815	-1.2253873130679	5.4	793	Potzger, 1941
Woody	JST80	Tabel 2	trees	45.8784558946402	45.8784558946402	-84.6292885964631	Nearctic	forest	closed	0.01	5.34274820442194	-2.10308642675265	-2.04403457490125	-1.61042899429361	5.4	793	Potzger, 1941
Woody	JST80	Tabel 2	trees	45.8765760955443	45.8765760955443	-84.6324607889528	Nearctic	forest	closed	0.01	2.59988698936032	0.224520747722899	-3.55714009141465	-2.66891239768465	5.4	793	Potzger, 1941
Woody	JST80	Tabel 2	trees	45.84740905954	45.84740905954	-84.6462428470782	Nearctic	forest	closed	0.01	2.59988698936032	0.224520747722899	-3.55714009141465	-2.66891239768465	5.4	793	Potzger, 1941
Woody	JST80	Tabel 2	trees	45.8848914838159	45.8848914838159	-84.6457176422316	Nearctic	forest	closed	0.01	2.09974405949514	-1.10389888336448	-3.54825602751722	-3.8089691982482	5.4	793	Potzger, 1941
Woody	JST80	Tabel 2	trees	45.8484152875604	45.8484152875604	-84.6114838020491	Nearctic	forest	closed	0.01	2.54747224071976	-0.715264993999536	-2.47584962064258	-3.2517159505046	5.4	793	Potzger, 1941
Woody	JST80	Tabel 2	trees	45.8471011410696	45.8471011410696	-84.6185555113467	Nearctic	forest	closed	0.01	5.05786438819467	-0.83872055921197	-2.67870933619391	-1.92974637012389	5.4	793	Potzger, 1941
Woody	JST80	Tabel 2	trees	45.8458717629728	45.8458717629728	-84.6335180885891	Nearctic	forest	closed	0.01	5.25764389707478	-0.770785086346602	-2.27160632955286	-1.76031504552437	5.4	793	Potzger, 1941
Woody	JST80	Tabel 2	trees	45.8830358147198	45.8830358147198	-84.6159756923269	Nearctic	forest	closed	0.012	5.1346181858526	-2.38232307513291	-3.18904605118618	-4.29776752286961	5.4	793	Potzger, 1941
Woody	JST80	Tabel 3	trees	45.8669437170257	45.8669437170257	-84.6294128958589	Nearctic	forest, coniferous forest	closed	0.01	7.85261359891016	-3.77031258114181	-4.3792684502526	-4.20106142553828	5.4	793	Potzger, 1941
Woody	JST80	Table 1	trees	45.8474790186384	45.8474790186384	-84.6274078839167	Nearctic	forest	closed	0.01	5.06947554014304	3.56709196812299	-0.382395145000437	-0.373938966916441	5.4	793	Potzger, 1941
Woody	JST80	Table 1	trees	45.8470940692952	45.8470940692952	-84.6385685436508	Nearctic	forest	closed	0.01	5.76386703299996	-1.00362370799678	-2.95493611372725	-3.24460720835202	5.4	793	Potzger, 1941
Woody	JST80	Table 1	trees	45.8604153767271	45.8604153767271	-84.6240981097414	Nearctic	forest	closed	0.01	6.6856823108832	-1.8438007041473	-2.32239443094435	-2.0144383605668	5.4	793	Potzger, 1941
Woody	JST80	Table 1	trees	45.883406969993	45.883406969993	-84.6118094941682	Nearctic	forest	closed	0.01	6.6856823108832	-1.8438007041473	-2.32239443094435	-2.0144383605668	5.4	793	Potzger, 1941
Woody	JST80	Table 1	trees	45.8626158566443	45.8626158566443	-84.6290830119873	Nearctic	forest	closed	0.01	7.08427449640311	-2.71683807341213	-3.22991395318967	-3.22346314785257	5.4	793	Potzger, 1941
Woody	JST80	Table 1	trees	45.8750183022437	45.8750183022437	-84.6319612194772	Nearctic	forest	closed	0.01	6.79133278283407	-2.86580819105073	-2.66738611405844	-2.63176693588387	5.4	793	Potzger, 1941
Woody	JST80	Table 1	trees	45.8485695914967	45.8485695914967	-84.6439604455686	Nearctic	forest	closed	0.01	6.61987380075404	-2.2562946005239	-2.66738611405844	-2.63176693588387	5.4	793	Potzger, 1941
Woody	JST80	Table 1	trees	45.8828106998602	45.8828106998602	-84.623222864567	Nearctic	forest	closed	0.01	6.61987380075404	-2.2562946005239	-2.66738611405844	-2.63176693588387	5.4	793	Potzger, 1941
Woody	JST80	Table 1	trees	45.8773552231626	45.8773552231626	-84.6121012969675	Nearctic	forest	closed	0.01	6.7226660077278	-1.34168868267177	-1.73465264813059	-1.39921782182461	5.4	793	Potzger, 1941
Woody	JST80	Table 1	trees	45.8652016363987	45.8652016363987	-84.634757114331	Nearctic	forest	closed	0.01	6.37841052732545	-2.35910819191905	-2.89906690980658	-2.62040232333173	5.4	793	Potzger, 1941
Woody	JST80	Table 1	trees	45.8476186081251	45.8476186081251	-84.6207596914272	Nearctic	forest	closed	0.01	6.6856823108832	-1.8438007041473	-2.32239443094435	-2.0144383605668	5.4	793	Potzger, 1941
Woody	JST80	Table 1	trees	45.8663425551677	45.8663425551677	-84.6441013624879	Nearctic	forest	closed	0.01	6.59666428061639	-1.7272736754687	-2.43585588492582	-1.72848757662792	5.4	793	Potzger, 1941
Woody	JST80	Table 1	trees	45.8800133211488	45.8800133211488	-84.6253111794299	Nearctic	forest	closed	0.01	5.98491067977215	-3.80909229784093	-6.271494671881	-5.26241173137619	5.4	793	Potzger, 1941
Woody	JST80	Table 1	trees	45.882233130042	45.882233130042	-84.6295646529726	Nearctic	forest	closed	0.01	4.92921315071731	-3.29190627519086	-3.88708784913625	-3.39464235543766	5.4	793	Potzger, 1941
Woody	JST80	Table 1	trees	45.8671957048537	45.8671957048537	-84.6295193769398	Nearctic	forest	closed	0.01	-2.11504754017252	-3.08366916415351	-3.88708784913625	-3.39464235543766	5.4	793	Potzger, 1941
Woody	JST80	Table 1	trees	45.8798532203907	45.8798532203907	-84.6205899280856	Nearctic	forest	closed	0.01	6.08152903129542	-3.88322857213554	-4.27401245681873	-4.94629726563419	5.4	793	Potzger, 1941
Woody	JST80	Table 1	trees	45.8477319852957	45.8477319852957	-84.6254368226684	Nearctic	forest	closed	0.01	4.11360225586558	-3.09037822070251	-3.1083521559801	-3.3075450584647	5.4	793	Potzger, 1941
Woody	JST80	Table 1	trees	45.8633439102532	45.8633439102532	-84.6100917884788	Nearctic	forest	closed	0.01	6.02151196174591	-1.11874237831602	-2.77595969223969	-2.66402229655204	5.4	793	Potzger, 1941
Woody	JST80	Table 1	trees	45.8478908785848	45.8478908785848	-84.6244525704428	Nearctic	forest	closed	0.01	6.50961085806793	-1.91484375387756	-2.4687824196633	-2.00822077014506	5.4	793	Potzger, 1941
Woody	JST80	Table 1	trees	45.8562547049341	45.8562547049341	-84.6158041391603	Nearctic	forest	closed	0.01	5.96999274726575	-2.84109150345807	-3.95148377540751	-3.61118512585683	5.4	793	Potzger, 1941
Woody	JST80	Table 1	trees	45.8642349348632	45.8642349348632	-84.6479642702813	Nearctic	forest	closed	0.01	6.50222959795889	-3.01386594627186	-2.42452445691108	-2.36069055693312	5.4	793	Potzger, 1941
Woody	JST80	Table 1	trees	45.8507753541084	45.8507753541084	-84.6323949197947	Nearctic	forest	closed	0.01	6.50222959795889	-3.01386594627186	-2.42452445691108	-2.36069055693312	5.4	793	Potzger, 1941
Woody	JST80	Table 1	trees	45.8617778028218	45.8617778028218	-84.6138474026962	Nearctic	forest	closed	0.01	7.37736753070213	-2.40673457261649	-2.42452445691108	-2.36069055693312	5.4	793	Potzger, 1941
Woody	JST80	Table 1	trees	45.8604264959829	45.8604264959829	-84.6339685864548	Nearctic	forest	closed	0.01	6.16246125274882	-1.23056150401197	-0.283742775504724	-0.260577858960148	5.4	793	Potzger, 1941
Woody	JST80	Table 1	trees	45.850632563219	45.850632563219	-84.6257701742358	Nearctic	forest	closed	0.01	5.87900828470084	-3.15644288384269	-5.57758350426246	-4.52608785424643	5.4	793	Potzger, 1941
Woody	JST80	Table 1	trees	45.8680955902436	45.8680955902436	-84.6274556243873	Nearctic	forest	closed	0.01	6.75219366093531	-2.68224231460917	-3.73611996454752	-3.2916895421407	5.4	793	Potzger, 1941
Woody	JST80	Table 1	trees	45.8479860492559	45.8479860492559	-84.6186600545036	Nearctic	forest	closed	0.01	6.68373567510842	-1.6399298662607	-0.946380290021974	-0.740475816954658	5.4	793	Potzger, 1941
Woody	JST80	Table 1	trees	45.8734039900029	45.8734039900029	-84.6410430449701	Nearctic	forest	closed	0.01	6.43411283790562	-1.59433834144362	-1.00209956459545	-0.677631690005607	5.4	793	Potzger, 1941
Woody	JST80	Table 1	trees	45.8512779010782	45.8512779010782	-84.6471658878016	Nearctic	forest	closed	0.01	2.84805771088396	0.119787793537891	NA	NA	5.4	793	Potzger, 1941
Woody	JST80	Table 1	trees	45.8780206309022	45.8780206309022	-84.6391256077762	Nearctic	forest	closed	0.014	4.96874540873161	-2.73951925433075	-2.95493611372725	-3.24460720835202	5.4	793	Potzger, 1941
Woody	JST80	Table 4	woody	45.8770808840399	45.8770808840399	-84.6467570687353	Nearctic	forest, hardwood forest	closed	0.01	6.47650309091336	-3.8076134248893	-3.79070552611837	-4.34269755543554	5.4	793	Potzger, 1941
Woody	JST80	Table 5	woody	45.8660608002493	45.8660608002493	-84.6105548864405	Nearctic	forest, coniferous forest	closed	0.01	9.54533124658381	-3.95303997201728	-3.32135527271515	-3.68607945861631	5.4	793	Potzger, 1941
Woody	JST80	Table 7	woody	45.8648409827375	45.8648409827375	-84.6236636786523	Nearctic	opening in a spruce-fir forest	closed	0.005	7.90878404852942	-2.26734672895448	-2.47414137678847	-1.44731941530662	5.4	793	Potzger, 1941
Woody	JST80	Table 9	woody	45.8682472024528	45.8682472024528	-84.6382422730315	Nearctic	forest, hardwood forest	closed	0.01	8.37135489169097	-5.02503990713628	-3.92070786761705	-5.350019990439	5.4	793	Potzger, 1941
Woody	JST80	Table 10	woody	45.853201802461	45.853201802461	-84.610405109775	Nearctic	forest, hardwood forest	closed	0.01	3.27789212630647	-3.48619872254106	-3.59861963037588	-3.66076791937867	5.4	793	Potzger, 1941
Herbaceous	ISI224	Table 1	herbs	53.9618614101277	53.9618614101277	17.5249843444919	Palearctic	grassland	open	0.005	-1.19658636537378	-0.880308239890434	NA	NA	6.9	653	Prajs & Antkowiak, 2010
Herbaceous	ISI224	Table 1	herbs	53.9515020950099	53.9515020950099	17.5206577543599	Palearctic	grassland	open	0.005	-1.23584335876775	-0.975986449268697	NA	NA	6.9	653	Prajs & Antkowiak, 2010
Herbaceous	ISI224	Table 1	herbs	53.9491534434778	53.9491534434778	17.5169552469218	Palearctic	grassland	open	0.005	-0.0383706730764652	-0.88544303000789	NA	NA	6.9	653	Prajs & Antkowiak, 2010
Herbaceous	ISI224	Table 1	herbs	53.9384396507644	53.9384396507644	17.53425119029	Palearctic	grassland	open	0.005	0.142759659877342	-0.746070216417371	NA	NA	6.9	653	Prajs & Antkowiak, 2010
Herbaceous	ISI224	Table 1	herbs	53.967957245005	53.967957245005	17.545414962318	Palearctic	grassland	open	0.005	-2.32448429040592	-3.18998861077079	NA	NA	6.9	653	Prajs & Antkowiak, 2010
Herbaceous	ISI224	Table 1	herbs	53.9521488735785	53.9521488735785	17.5221101440268	Palearctic	grassland	open	0.005	-1.2628575371918	-2.17805641852996	NA	NA	6.9	653	Prajs & Antkowiak, 2010
Herbaceous	ISI224	Table 1	herbs	53.965860717423	53.965860717423	17.5313602606172	Palearctic	grassland	open	0.005	-0.559956316333	0.503119518003227	NA	NA	6.9	653	Prajs & Antkowiak, 2010
Herbaceous	ISI224	Table 1	herbs	53.9417253171892	53.9417253171892	17.5473389684746	Palearctic	grassland	open	0.005	-0.55037273168718	0.52223327044365	NA	NA	6.9	653	Prajs & Antkowiak, 2010
Herbaceous	ISI224	Table 1	herbs	53.9607853457944	53.9607853457944	17.5563765205221	Palearctic	grassland	open	0.005	-0.498173042773535	-0.805824609609594	NA	NA	6.9	653	Prajs & Antkowiak, 2010
Herbaceous	ISI224	Table 1	herbs	53.9451264735644	53.9451264735644	17.5403262820898	Palearctic	grassland	open	0.005	-0.289082719942963	-0.384252584576232	NA	NA	6.9	653	Prajs & Antkowiak, 2010
Herbaceous	ISI224	Table 1	herbs	53.9578044376017	53.9578044376017	17.5350906077085	Palearctic	grassland	open	0.005	0.398956835747278	0.534024188141687	NA	NA	6.9	653	Prajs & Antkowiak, 2010
Herbaceous	ISI224	Table 1	herbs	53.9502838523553	53.9502838523553	17.5220323844125	Palearctic	grassland	open	0.005	-0.986024274950027	-0.359834203591606	NA	NA	6.9	653	Prajs & Antkowiak, 2010
Woody	ISI85	Table 6	trees	24.1612656263231	24.1612656263231	91.600310162517	Indo.Malayan	forest, from valleys to hill slopes	closed	0.04	-2.83123999721229	-6.60847396877997	-4.7694741995435	-6.45671186650391	24.8	2163	Sarker, Sonet, Haque, & Sharmin, 2013
Woody	JST468	Figure 3	trees	47.4121175397784	47.4121175397784	-93.4757630008496	Nearctic	forest, coniferous pine-hemlock forest	closed	0.01	5.98734061238004	-3.26816191359545	-1.95862204677218	-2.3580612237446	3.2	686	Stallard, 1929
Woody	JST468	Figure 5	woody	47.4258249743041	47.4258249743041	-93.4926996262222	Nearctic	forest, pine forest	closed	0.01	6.75745163526508	-2.30599103470769	-2.72341216357416	-1.74042843265802	3.2	686	Stallard, 1929
Woody	JST468	Figure 8	shrubs	47.3935222629682	47.3935222629682	-93.4793163696062	Nearctic	shrub	semi-open	0.01	-1.71784752728791	-4.14402530948915	-3.30761138079517	-4.43306561176956	3.2	686	Stallard, 1929
Woody	JST468	Figure 9	woody	47.4209797079899	47.4209797079899	-93.4943651992772	Nearctic	shrub	semi-open	0.01	5.58180807496461	-3.82056005516834	-3.27844508057414	-3.33621252148521	3.2	686	Stallard, 1929
Woody	JST468	Figure 12	woody	47.3970339063966	47.3970339063966	-93.4994985822811	Nearctic	forest, pine forest	closed	0.01	5.99731183851793	-1.77868350831047	-1.607348889923	-0.320754631666676	3.2	686	Stallard, 1929
Woody	JST468	Figure 17	woody	47.4197244016305	47.4197244016305	-93.5110548934657	Nearctic	forest, pine forest	closed	0.01	3.85372197989077	2.47542266909268	-0.613753422672854	0.0932998293613602	3.2	686	Stallard, 1929
Woody	JST468	Figure 18	woody	47.4209711238966	47.4209711238966	-93.4933423505574	Nearctic	forest, Thuja swamp	closed	0.01	6.4581585721924	-0.334361395969031	-0.320483822375564	0.705354477354387	3.2	686	Stallard, 1929
Woody	JST468	Figure 20	woody	47.4196576305424	47.4196576305424	-93.4950742068831	Nearctic	forest, pine forest	closed	0.01	5.8704259937768	-1.89691243960412	-1.14225654383916	-1.24535912238443	3.2	686	Stallard, 1929
Woody	JST468	Figure 26	woody	47.3992595456206	47.3992595456206	-93.5011410466525	Nearctic	forest	closed	0.01	-1.67651752247844	-2.96376569549729	-3.22147001076964	-3.11744852140991	3.2	686	Stallard, 1929
Herbaceous	JST468	Figure 6	herbs	47.4232612921708	47.4232612921708	-93.5000215698443	Nearctic	prairie	open	0.0001	-2.77032299589041	-2.22689596502009	NA	NA	3.2	686	Stallard, 1929
Herbaceous	JST468	Figure 24	herbs	47.4116495157723	47.4116495157723	-93.4964724469781	Nearctic	forest, Larix-Picea	closed	0.0001	-0.924461261592282	1.1817425840733	NA	NA	3.2	686	Stallard, 1929
Herbaceous	JST121	Table 6	herbs	55.1664084689791	55.1664084689791	-2.79696572913371	Palearctic	grassland strip between planted young trees	open	0.0027	-6.90033093223583	-2.44109258614546	NA	NA	8	908	Summerhayes, 1941
Herbaceous	JST121	Table 6	herbs	55.1917971698015	55.1917971698015	-2.80087045293815	Palearctic	grassland strip between planted young trees	open	0.0027	-6.93136109524667	-3.31442067270684	NA	NA	8	908	Summerhayes, 1941
Herbaceous	JST121	Table 6	herbs	55.1824733935676	55.1824733935676	-2.79708156441852	Palearctic	grassland strip between planted young trees	open	0.0027	-6.88085723004847	-2.65271151845688	NA	NA	8	908	Summerhayes, 1941
Herbaceous	JST121	Table 6	herbs	55.1662000556483	55.1662000556483	-2.82025795978077	Palearctic	grassland strip between planted young trees	open	0.0027	-4.7001762356958	-2.54043424993355	NA	NA	8	908	Summerhayes, 1941
Herbaceous	JST121	Table 6	herbs	55.1643354426797	55.1643354426797	-2.81979887127459	Palearctic	grassland strip between planted young trees	open	0.0027	-5.69165426404207	-2.15803793384208	NA	NA	8	908	Summerhayes, 1941
Herbaceous	JST121	Table 6	herbs	55.1649412745803	55.1649412745803	-2.81559855262332	Palearctic	grassland strip between planted young trees	open	0.0027	-7.06289100122941	-3.36784429124503	NA	NA	8	908	Summerhayes, 1941
Herbaceous	JST121	Table 6	herbs	55.1865664151504	55.1865664151504	-2.8258258389733	Palearctic	grassland strip between planted young trees	open	0.0027	-4.54438059546041	-1.89054048082746	NA	NA	8	908	Summerhayes, 1941
Herbaceous	JST121	Table 6	herbs	55.1855086739089	55.1855086739089	-2.80872019093066	Palearctic	grassland strip between planted young trees	open	0.0027	-5.89477982842419	-2.93246003439452	NA	NA	8	908	Summerhayes, 1941
Herbaceous	JST121	Table 6	herbs	55.1836436813797	55.1836436813797	-2.79328588480644	Palearctic	grassland strip between planted young trees	open	0.0027	-5.59153303562225	-2.16348158000943	NA	NA	8	908	Summerhayes, 1941
Herbaceous	JST121	Table 6	herbs	55.1695331679012	55.1695331679012	-2.80768046880655	Palearctic	grassland strip between planted young trees	open	0.0027	-4.8389262480783	-2.07825676049078	NA	NA	8	908	Summerhayes, 1941
Herbaceous	JST121	Table 6	herbs	55.1657266522951	55.1657266522951	-2.78991782573566	Palearctic	grassland strip between planted young trees	open	0.0027	-5.59153303562225	-2.16348158000943	NA	NA	8	908	Summerhayes, 1941
Herbaceous	JST121	Table 6	herbs	55.1817326569005	55.1817326569005	-2.81583992402583	Palearctic	grassland strip between planted young trees	open	0.0027	-6.48943593995072	-3.02224168849574	NA	NA	8	908	Summerhayes, 1941
Herbaceous	JST121	Table 6	herbs	55.1631332373439	55.1631332373439	-2.8006333664763	Palearctic	grassland strip between planted young trees	open	0.0027	-4.44618624903882	-2.16242275156135	NA	NA	8	908	Summerhayes, 1941
Herbaceous	JST121	Table 6	herbs	55.1955270797673	55.1955270797673	-2.79893512879081	Palearctic	grassland strip between planted young trees	open	0.0027	-4.08939679894953	-1.94667792300793	NA	NA	8	908	Summerhayes, 1941
Herbaceous	JST121	Table 7	herbs	55.1877929759684	55.1877929759684	-2.81929106621586	Palearctic	grassland strip between planted young trees	open	0.0027	-5.94087473243359	-2.38387528769202	NA	NA	8	908	Summerhayes, 1941
Herbaceous	JST121	Table 7	herbs	55.179872066668	55.179872066668	-2.79210999939174	Palearctic	grassland strip between planted young trees	open	0.0027	-5.96415202027404	-2.24421872998896	NA	NA	8	908	Summerhayes, 1941
Herbaceous	JST121	Table 7	herbs	55.1661053249247	55.1661053249247	-2.8182990178331	Palearctic	grassland strip between planted young trees	open	0.0027	-5.96415202027404	-2.24421872998896	NA	NA	8	908	Summerhayes, 1941
Herbaceous	JST121	Table 7	herbs	55.1952416514798	55.1952416514798	-2.82071150918074	Palearctic	grassland strip between planted young trees	open	0.0027	-4.92795466010608	-1.9331447925112	NA	NA	8	908	Summerhayes, 1941
Herbaceous	JST121	Table 7	herbs	55.1780805909827	55.1780805909827	-2.78995856451385	Palearctic	grassland strip between planted young trees	open	0.0027	-5.96330175378754	-2.47923951239801	NA	NA	8	908	Summerhayes, 1941
Herbaceous	JST121	Table 7	herbs	55.1815733348119	55.1815733348119	-2.81186608674519	Palearctic	grassland strip between planted young trees	open	0.0027	-5.96415202027404	-2.24421872998896	NA	NA	8	908	Summerhayes, 1941
Herbaceous	JST121	Table 7	herbs	55.1814972649987	55.1814972649987	-2.81228707326159	Palearctic	grassland strip between planted young trees	open	0.0027	-5.96415202027404	-2.24421872998896	NA	NA	8	908	Summerhayes, 1941
Herbaceous	JST121	Table 8	herbs	55.1935017056584	55.1935017056584	-2.79525268893272	Palearctic	grassland strip between planted young trees	open	0.0027	-1.8620840643689	-2.30697370876367	NA	NA	8	908	Summerhayes, 1941
Herbaceous	JST121	Table 8	herbs	55.1832550855453	55.1832550855453	-2.82560034974061	Palearctic	grassland strip between planted young trees	open	0.0027	-4.03346648503345	-2.80787419300301	NA	NA	8	908	Summerhayes, 1941
Herbaceous	JST121	Table 8	herbs	55.1887754868164	55.1887754868164	-2.81007690570831	Palearctic	grassland strip between planted young trees	open	0.0027	-1.47089485450815	-1.25255631388829	NA	NA	8	908	Summerhayes, 1941
Herbaceous	JST121	Table 8	herbs	55.1623214549299	55.1623214549299	-2.82526673094883	Palearctic	grassland strip between planted young trees	open	0.0027	-2.50772087647607	-1.72387921190846	NA	NA	8	908	Summerhayes, 1941
Herbaceous	JST121	Table 8	herbs	55.1832898756775	55.1832898756775	-2.7995295345369	Palearctic	grassland strip between planted young trees	open	0.0027	-1.49091155228936	-0.934107627072112	NA	NA	8	908	Summerhayes, 1941
Herbaceous	JST121	Table 8	herbs	55.1863377980708	55.1863377980708	-2.79936037895784	Palearctic	grassland strip between planted young trees	open	0.0027	-1.99273904119211	-1.63297927422912	NA	NA	8	908	Summerhayes, 1941
Herbaceous	JST121	Table 8	herbs	55.1617850396137	55.1617850396137	-2.79696063762113	Palearctic	grassland strip between planted young trees	open	0.0027	-2.74791360866093	-1.92931394501359	NA	NA	8	908	Summerhayes, 1941
Herbaceous	JST121	Table 8	herbs	55.1590679662402	55.1590679662402	-2.81764860876419	Palearctic	grassland strip between planted young trees	open	0.0027	-3.08809602195628	-2.09678147576513	NA	NA	8	908	Summerhayes, 1941
Herbaceous	JST121	Table 8	herbs	55.1632218355599	55.1632218355599	-2.79085231114693	Palearctic	grassland strip between planted young trees	open	0.0027	-1.84220482131435	-0.485164641618034	NA	NA	8	908	Summerhayes, 1941
Herbaceous	JST121	Table 8	herbs	55.167604722521	55.167604722521	-2.82651042411618	Palearctic	grassland strip between planted young trees	open	0.0027	-2.91939176714635	-2.21025729072996	NA	NA	8	908	Summerhayes, 1941
Herbaceous	JST121	Table 8	herbs	55.1572145640391	55.1572145640391	-2.81990482880317	Palearctic	grassland strip between planted young trees	open	0.0027	-1.12031338639552	-1.29069329281342	NA	NA	8	908	Summerhayes, 1941
Herbaceous	JST121	Table 8	herbs	55.1851943840373	55.1851943840373	-2.82253855211243	Palearctic	grassland strip between planted young trees	open	0.0027	-2.57079443087554	-1.91238702691321	NA	NA	8	908	Summerhayes, 1941
Herbaceous	JST121	Table 8	herbs	55.1795197621553	55.1795197621553	-2.81702783134349	Palearctic	grassland strip between planted young trees	open	0.0027	-1.70087528474792	-1.12580285576541	NA	NA	8	908	Summerhayes, 1941
Herbaceous	JST121	Table 8	herbs	55.1679008366267	55.1679008366267	-2.81728136903189	Palearctic	grassland strip between planted young trees	open	0.0027	-2.90492994475052	-1.59710322751148	NA	NA	8	908	Summerhayes, 1941
Herbaceous	JST121	Table 9	herbs	55.1726043066389	55.1726043066389	-2.80508812557489	Palearctic	grassland strip between planted young trees	open	0.0027	-7.47967615523631	-2.72361627007171	NA	NA	8	908	Summerhayes, 1941
Herbaceous	JST121	Table 9	herbs	55.1963855935733	55.1963855935733	-2.81515089859769	Palearctic	grassland strip between planted young trees	open	0.0027	-2.44405659281088	-1.3729926445387	NA	NA	8	908	Summerhayes, 1941
Herbaceous	JST121	Table 9	herbs	55.183628450968	55.183628450968	-2.81806815733716	Palearctic	grassland strip between planted young trees	open	0.0027	-10.5080189084358	-3.67028055609963	NA	NA	8	908	Summerhayes, 1941
Herbaceous	JST121	Table 9	herbs	55.1849162903714	55.1849162903714	-2.79628337463878	Palearctic	grassland strip between planted young trees	open	0.0027	-2.39216972889504	-1.52541625248344	NA	NA	8	908	Summerhayes, 1941
Herbaceous	JST121	Table 9	herbs	55.1759123390733	55.1759123390733	-2.81648914270617	Palearctic	grassland strip between planted young trees	open	0.0027	-8.38236255730911	-3.04080146764081	NA	NA	8	908	Summerhayes, 1941
Herbaceous	JST121	Table 9	herbs	55.164169331203	55.164169331203	-2.80218235772617	Palearctic	grassland strip between planted young trees	open	0.0027	-2.44405659281088	-1.3729926445387	NA	NA	8	908	Summerhayes, 1941
Herbaceous	JST121	Table 9	herbs	55.1872242243315	55.1872242243315	-2.79299154934987	Palearctic	grassland strip between planted young trees	open	0.0027	-6.43520736839905	-2.51577537847441	NA	NA	8	908	Summerhayes, 1941
Herbaceous	JST121	Table 9	herbs	55.1641830714985	55.1641830714985	-2.81256580840379	Palearctic	grassland strip between planted young trees	open	0.0027	-2.44405659281088	-1.3729926445387	NA	NA	8	908	Summerhayes, 1941
Herbaceous	JST121	Table 9	herbs	55.1795553054388	55.1795553054388	-2.81606845182881	Palearctic	grassland strip between planted young trees	open	0.0027	-7.47967615523631	-2.72361627007171	NA	NA	8	908	Summerhayes, 1941
Herbaceous	JST121	Table 9	herbs	55.1856422293379	55.1856422293379	-2.79480560289279	Palearctic	grassland strip between planted young trees	open	0.0027	-2.44405659281088	-1.3729926445387	NA	NA	8	908	Summerhayes, 1941
Herbaceous	JST121	Table 9	herbs	55.165194034484	55.165194034484	-2.79279362147257	Palearctic	grassland strip between planted young trees	open	0.0027	-7.86238446275097	-3.42214590440106	NA	NA	8	908	Summerhayes, 1941
Herbaceous	JST121	Table 9	herbs	55.1924862967066	55.1924862967066	-2.80447044826627	Palearctic	grassland strip between planted young trees	open	0.0027	-2.44405659281088	-1.3729926445387	NA	NA	8	908	Summerhayes, 1941
Herbaceous	JST121	Table 10	herbs	52.6715885584664	52.6715885584664	-3.82324052201444	Palearctic	grassland between planted young trees	open	0.0027	-3.79714555922205	-2.08515425035386	NA	NA	9	1177	Summerhayes, 1941
Herbaceous	JST121	Table 10	herbs	52.6622333656207	52.6622333656207	-3.82478712457092	Palearctic	grassland between planted young trees	open	0.0027	-1.60181720700396	-1.98420183540179	NA	NA	9	1177	Summerhayes, 1941
Herbaceous	JST121	Table 10	herbs	52.6374523272041	52.6374523272041	-3.8394691836168	Palearctic	grassland between planted young trees	open	0.0027	-4.02577394179082	-2.11119923710948	NA	NA	9	1177	Summerhayes, 1941
Herbaceous	JST121	Table 10	herbs	52.6541542288989	52.6541542288989	-3.82682395201968	Palearctic	grassland between planted young trees	open	0.0027	-1.85271593524849	-2.1053280756469	NA	NA	9	1177	Summerhayes, 1941
Herbaceous	JST121	Table 10	herbs	52.6588075009596	52.6588075009596	-3.82114129571104	Palearctic	grassland between planted young trees	open	0.0027	-5.09500694711572	-2.28265317109578	NA	NA	9	1177	Summerhayes, 1941
Herbaceous	JST121	Table 10	herbs	52.6628682398658	52.6628682398658	-3.85535586519958	Palearctic	grassland between planted young trees	open	0.0027	-1.76039265202063	-1.840467307358	NA	NA	9	1177	Summerhayes, 1941
Herbaceous	JST121	Table 10	herbs	52.6385341269292	52.6385341269292	-3.85586456090072	Palearctic	grassland between planted young trees	open	0.0027	-3.8191560965892	-1.84295048272725	NA	NA	9	1177	Summerhayes, 1941
Herbaceous	JST121	Table 10	herbs	52.6455225595694	52.6455225595694	-3.83173624607594	Palearctic	grassland between planted young trees	open	0.0027	-1.10089274108442	-1.23020292598739	NA	NA	9	1177	Summerhayes, 1941
Herbaceous	JST121	Table 10	herbs	52.6531355045132	52.6531355045132	-3.85542836845712	Palearctic	grassland between planted young trees	open	0.0027	-6.20066828339181	-2.48766192690029	NA	NA	9	1177	Summerhayes, 1941
Herbaceous	JST121	Table 10	herbs	52.647095727022	52.647095727022	-3.84613128954405	Palearctic	grassland between planted young trees	open	0.0027	-2.83485443995532	-2.38570595224217	NA	NA	9	1177	Summerhayes, 1941
Herbaceous	JST121	Table 10	herbs	52.6513912177507	52.6513912177507	-3.85735385357262	Palearctic	grassland between planted young trees	open	0.0027	-8.59591730780331	-3.22964558266953	NA	NA	9	1177	Summerhayes, 1941
Herbaceous	JST121	Table 10	herbs	52.6582658929426	52.6582658929426	-3.83578972624475	Palearctic	grassland between planted young trees	open	0.0027	-2.65629184924688	-2.44248588690673	NA	NA	9	1177	Summerhayes, 1941
Herbaceous	JST121	Table 10	herbs	52.6452655246437	52.6452655246437	-3.82957217962341	Palearctic	grassland between planted young trees	open	0.0027	-8.66606870712816	-3.56804550786862	NA	NA	9	1177	Summerhayes, 1941
Herbaceous	JST121	Table 10	herbs	52.6382776564501	52.6382776564501	-3.84991655164258	Palearctic	grassland between planted young trees	open	0.0027	-3.41690998796005	-2.29565269126611	NA	NA	9	1177	Summerhayes, 1941
Herbaceous	JST121	Table 11	herbs	52.6676715528268	52.6676715528268	-3.84839249853836	Palearctic	grassland between planted young trees	open	0.0027	-2.58597138736957	-2.24317185438229	NA	NA	9	1177	Summerhayes, 1941
Herbaceous	JST121	Table 11	herbs	52.6646802376352	52.6646802376352	-3.85474933342868	Palearctic	grassland between planted young trees	open	0.0027	-2.07538583502895	-1.99909904902624	NA	NA	9	1177	Summerhayes, 1941
Herbaceous	JST121	Table 11	herbs	52.642318502865	52.642318502865	-3.83966407674225	Palearctic	grassland between planted young trees	open	0.0027	-3.63621043366836	-2.42279932225485	NA	NA	9	1177	Summerhayes, 1941
Herbaceous	JST121	Table 11	herbs	52.6413293908399	52.6413293908399	-3.83663604097301	Palearctic	grassland between planted young trees	open	0.0027	-2.02034907084472	-2.08260585694302	NA	NA	9	1177	Summerhayes, 1941
Herbaceous	JST121	Table 11	herbs	52.6530780356612	52.6530780356612	-3.84671082444349	Palearctic	grassland between planted young trees	open	0.0027	-3.05364521970538	-2.26428649415295	NA	NA	9	1177	Summerhayes, 1941
Herbaceous	JST121	Table 11	herbs	52.6361076936547	52.6361076936547	-3.84246541112521	Palearctic	grassland between planted young trees	open	0.0027	-3.3314067165684	-2.52019724481362	NA	NA	9	1177	Summerhayes, 1941
Herbaceous	JST121	Table 11	herbs	52.6435173740845	52.6435173740845	-3.8526391944834	Palearctic	grassland between planted young trees	open	0.0027	-3.4032737237107	-2.06691499053634	NA	NA	9	1177	Summerhayes, 1941
Herbaceous	JST121	Table 11	herbs	52.6381886564802	52.6381886564802	-3.85013321923883	Palearctic	grassland between planted young trees	open	0.0027	-1.97507957202481	-2.26013548975485	NA	NA	9	1177	Summerhayes, 1941
Herbaceous	JST121	Table 11	herbs	52.6452039958585	52.6452039958585	-3.82408436448173	Palearctic	grassland between planted young trees	open	0.0027	-3.31248737474018	-1.39725033751132	NA	NA	9	1177	Summerhayes, 1941
Herbaceous	JST121	Table 11	herbs	52.6358544772726	52.6358544772726	-3.85566688384721	Palearctic	grassland between planted young trees	open	0.0027	-1.73851690000175	-1.93341359998929	NA	NA	9	1177	Summerhayes, 1941
Herbaceous	JST121	Table 11	herbs	52.6515546775099	52.6515546775099	-3.84145166306616	Palearctic	grassland between planted young trees	open	0.0027	-3.41773673221246	-1.65605523381528	NA	NA	9	1177	Summerhayes, 1941
Herbaceous	JST121	Table 11	herbs	52.6341635148741	52.6341635148741	-3.8322891965867	Palearctic	grassland between planted young trees	open	0.0027	-3.3314067165684	-2.52019724481362	NA	NA	9	1177	Summerhayes, 1941
Herbaceous	JST121	Table 11	herbs	52.6497032525532	52.6497032525532	-3.85977267119893	Palearctic	grassland between planted young trees	open	0.0027	-4.02950528064191	-1.69425686403676	NA	NA	9	1177	Summerhayes, 1941
Herbaceous	JST121	Table 11	herbs	52.6680121014781	52.6680121014781	-3.82490542587684	Palearctic	grassland between planted young trees	open	0.0027	-3.27892387390191	-2.37152494019886	NA	NA	9	1177	Summerhayes, 1941
Woody	JST83_CIT	Figure 1	woody	50.9451520104566	50.9451520104566	-0.954020544267385	Palearctic	grassland, chalk grassland	open	0.039	-1.22337131183029	-1.98106158883652	-2.13014567095413	-2.21730050136055	9.5	886	Tansley, 1922
Woody	JST83_CIT	Figure 2	woody	50.9618419370288	50.9618419370288	-0.924304236867592	Palearctic	grassland, chalk grassland	open	0.039	-1.25055317320137	-0.618151016627321	-2.08910114196046	-0.460952925952592	9.5	886	Tansley, 1922
Woody	JST83_CIT	Figure 3	woody	50.9673731854325	50.9673731854325	-0.944308380936399	Palearctic	grassland, chalk grassland	open	0.039	1.24024832849349	-0.177613315731008	-2.6336973359857	-1.65444393912524	9.5	886	Tansley, 1922
Herbaceous	JST83	Table 2	herbs	50.9401552247954	50.9401552247954	-0.955740694035901	Palearctic	grassland, chalk grassland	open	0.0002	-1.53304499285595	-2.25514106042352	NA	NA	9.5	886	Tansley & Adamson, 1925
Herbaceous	JST83	Table 2	herbs	50.9498021927336	50.9498021927336	-0.945668559880122	Palearctic	grassland, chalk grassland	open	0.0002	-1.93069564359461	-3.28351866501258	NA	NA	9.5	886	Tansley & Adamson, 1925
Herbaceous	JST83	Table 2	herbs	50.9686108380695	50.9686108380695	-0.945416394793555	Palearctic	grassland, chalk grassland	open	0.0002	-1.94646808055687	-2.95372314268515	NA	NA	9.5	886	Tansley & Adamson, 1925
Herbaceous	JST83	Table p 202	herbs	50.9453756009368	50.9453756009368	-0.919092441038356	Palearctic	grassland, chalk grassland	open	2.5e-05	-0.990310470297039	-1.08197963103618	NA	NA	9.5	886	Tansley & Adamson, 1925
Herbaceous	JST83	Table p 203	herbs	50.9436261500464	50.9436261500464	-0.924103700346441	Palearctic	grassland, chalk grassland	open	2.5e-05	0.363134178079018	0.546060689452708	NA	NA	9.5	886	Tansley & Adamson, 1925
Herbaceous	JST83	Table p 204	herbs	50.9448858262458	50.9448858262458	-0.931192458537534	Palearctic	grassland, chalk grassland	open	2.5e-05	-0.532961704293994	-1.14686773212228	NA	NA	9.5	886	Tansley & Adamson, 1925
Herbaceous	JST83	Table p 205	herbs	50.9524946516053	50.9524946516053	-0.918981498195917	Palearctic	grassland, chalk grassland	open	2.5e-05	-2.66530799863324	-2.91743455462279	NA	NA	9.5	886	Tansley & Adamson, 1925
Herbaceous	JST83	Table p 2014	herbs	50.9447202534461	50.9447202534461	-0.931644944935233	Palearctic	grassland, chalk grassland	open	0.0002	-0.631408823968289	-1.44718002988762	NA	NA	9.5	886	Tansley & Adamson, 1925
Woody	JST12	Table p 308	woody	-20.4263578720081	20.4263578720081	57.5571442761645	Afrotropical	Sideroxylon thicket	semi-open	0.0025	-0.963802932259172	-2.85131623334218	-1.52332067500802	-2.87287548986028	21.1	1892	Vaughan & Wiehe, 1937
Woody	JST12	Table 3	woody	-20.4363411845702	20.4363411845702	57.5656584528927	Afrotropical	dry upland forest	closed	0.004	0.137232488798329	-1.87823311232004	1.33795898491438	-1.84780959181165	21.1	1892	Vaughan & Wiehe, 1937
Woody	JST12	Table 4	woody	-20.4355435612581	20.4355435612581	57.5466898425016	Afrotropical	mossy forest	closed	0.004	-0.327449907099566	-3.10589396253739	0.0417492104656381	-3.11856202279774	21.1	1892	Vaughan & Wiehe, 1937
Woody	JST12	Table p 317	woody	-20.4286598832502	20.4286598832502	57.5674551068619	Afrotropical	exotic upland scrubs and thickets	semi-open	0.0025	0.0425089648724929	0.15530384797592	0.430652647622969	0.326817882094421	21.1	1892	Vaughan & Wiehe, 1937
Woody	JST12	Table 5	woody	-20.4220402375019	20.4220402375019	57.555547199063	Afrotropical	dry lowland forest	closed	0.004	0.392094788824092	0.982755795573378	1.40203429372373	1.28321839541383	21.1	1892	Vaughan & Wiehe, 1937
Herbaceous	JST114	Figure 5	herbs	55.2600519041717	55.2600519041717	-5.09471212294884	Palearctic	bracken slope	open	0.0001	0.528158377054937	0.569429051255884	NA	NA	8.3	1237	Vevers, 1936
Herbaceous	JST114	Figure 7	herbs	55.2603282299265	55.2603282299265	-5.09432268894277	Palearctic	heather slope	open	0.0001	0.577841180601616	0.513363558700996	NA	NA	8.3	1237	Vevers, 1936
Herbaceous	JST114	Figure 9	herbs	55.2334218206629	55.2334218206629	-5.10087324719876	Palearctic	vegetation on talus slope (composed of detritus blown or washed down the slopes)	open	0.0001	0.532135137361315	1.23264457205449	NA	NA	8.3	1237	Vevers, 1936
Woody	JST530	Figure 2	woody	50.9390077254151	50.9390077254151	-0.673287162118689	Palearctic	forest, beech to ash-oak forest	closed	0.4181	2.03250400874156	-0.0241743197407086	-1.77768534678645	-1.71331142521199	9.2	872	Watt, 1924
Herbaceous	JST200	Figure 6	herbs	40.7992078776059	40.7992078776059	-96.9377411535817	Nearctic	prairie	open	0.0001	-0.801970531059007	-0.696746301615377	NA	NA	10.6	734	Weaver & Albertson, 1943
Herbaceous	JST200	Figure 6	herbs	40.8009175591317	40.8009175591317	-96.9351371465313	Nearctic	prairie	open	0.0001	-0.221624885100121	-0.942546235389537	NA	NA	10.6	734	Weaver & Albertson, 1943
Herbaceous	JST200	Figure 6	herbs	40.8072002340999	40.8072002340999	-96.9445875616527	Nearctic	prairie	open	0.0001	-2.48931291045747	-1.69188229674114	NA	NA	10.6	734	Weaver & Albertson, 1943
Herbaceous	JST200	Figure 6	herbs	40.775472087586	40.775472087586	-96.9451369472283	Nearctic	prairie	open	0.0001	-4.90924012452647	-3.0991649267648	NA	NA	10.6	734	Weaver & Albertson, 1943
Herbaceous	JST200	Figure 6	herbs	40.7756836032548	40.7756836032548	-96.9288513119581	Nearctic	prairie	open	0.0001	-1.35523377704095	-1.04675434120975	NA	NA	10.6	734	Weaver & Albertson, 1943
Herbaceous	JST200	Figure 6	herbs	40.8035835663748	40.8035835663748	-96.9519316355388	Nearctic	prairie	open	0.0001	-0.877193566610104	-1.44033308834317	NA	NA	10.6	734	Weaver & Albertson, 1943
Herbaceous	JST224	Table 3	herbs	40.8257354967549	40.8257354967549	-96.7261295105741	Nearctic	prairie	open	0.0001	-3.03537614862889	-2.88548121779165	NA	NA	10.7	741	Weaver & Bruner, 1945
Herbaceous	JST385	Figure 23 up	herbs	41.50496425143	41.50496425143	-96.2014938473831	Nearctic	prairie	open	0.00005	-0.279669799188218	-1.07698005444131	NA	NA	9.8	766	Weaver & Fitzpatrick, 1934
Herbaceous	JST385	Figure 23 down	herbs	41.4971244452849	41.4971244452849	-96.2062640568092	Nearctic	prairie	open	0.00005	0.147326093143005	-0.259124395624723	NA	NA	9.8	766	Weaver & Fitzpatrick, 1934
Herbaceous	JST385	Figure 32 up	herbs	41.5108521356296	41.5108521356296	-96.2033690641112	Nearctic	prairie	open	0.00005	-2.6240646999808	-2.58838074407771	NA	NA	9.8	766	Weaver & Fitzpatrick, 1934
Herbaceous	JST385	Figure 32 down	herbs	41.4871092095647	41.4871092095647	-96.2192660589367	Nearctic		open	0.00005	-4.64768380878745	-3.63534912997587	NA	NA	9.8	766	Weaver & Fitzpatrick, 1934
Woody	JST203	Figure 13	trees	41.5634939169469	41.5634939169469	-81.4321924767582	Nearctic	forest, beech-maple forest	closed	0.352	2.00503268158978	-1.27087670203521	-1.64979617182342	-3.01931449308662	9.4	985	Williams, 1936
Herbaceous	JST52	Table 1	herbs	43.1060208124968	43.1060208124968	-76.2050481393934	Nearctic	grassland on a saline residue dump	closed	0.0001	-5.9234616899158	-3.51978045640735	NA	NA	8.6	1005	Young, 1936
